# Supplementary material for: Integrated Transcriptomic and Metabolomic Analysis of Color Changes in Maize Root Systems Treated with Methyl Jasmonate
Source: Biology (Basel). 2025 Aug 25;14(9):1124. doi: 10.3390/biology14091124 (PMC12467196; doi:10.3390/biology14091124)
Supplement: Supplementary file 1 [file biology-14-01124-s001.zip › Table S1.xlsx]

## Sheet: Phenotype
	NO.	Plant Height (cm)	Root Length (cm)	Stem Length (cm)	Stem_Diameter (cm)	Leaf Numbers
Control	1	35.65	11.25	7.68	0.45	6
	2	40.25	12.69	7.85	0.5	7
	3	37.69	10.66	7.66	0.39	5
	4	38.56	8.96	7.25	0.37	5
	5	33.66	13.69	6.98	0.42	7
	6	42.18	10.33	7.06	0.44	7
	7	48.69	10	6.42	0.38	7
	8	44.88	12.25	6.88	0.46	6
	AVERAGE	40.195	11.2287	7.2225	0.42625	6.25
	STDEV	4.9334	1.55952	0.484289	0.0447014	0.886405
Treated (100 uM MeJA)	1	46.36	12.85	7.77	0.63	5
	2	44.23	12.36	6.2	0.72	6
	3	38.96	10.32	7.09	0.78	5
	4	30.21	9.65	7.65	0.59	5
	5	49.89	11.73	7.31	0.56	6
	6	42.63	10.26	7.23	0.6	6
	7	38.99	9.12	7.96	0.61	5
	8	33.75	11.26	6.33	0.66	5
	AVERAGE	40.6275	10.9437	7.1925	0.64375	5.375
	STDEV	6.51295	1.32094	0.642156	0.0734725	0.517549
p value		0.88312	0.699214	0.917477	4.91134e-06	0.03
Sig.		ns	ns	ns	***	*

## Sheet: Phenotype-anova
Descriptives
		N	Mean	Std. Deviation	Std. Error	95% Confidence Interval for Mean		Minimum	Maximum
						Lower Bound	Upper Bound
Plant_Height	0	8	40.195	4.9334	1.74422	36.0706	44.3194	33.66	48.69
	100	8	40.6275	6.51295	2.30268	35.1825	46.0725	30.21	49.89
	Total	16	40.4113	5.58598	1.39649	37.4347	43.3878	30.21	49.89
Root_Length	0	8	11.2287	1.55952	0.551373	9.92496	12.5325	8.96	13.69
	100	8	10.9437	1.32094	0.467023	9.83942	12.0481	9.12	12.85
	Total	16	11.0862	1.40389	0.350973	10.3382	11.8343	8.96	13.69
Stem_Length	0	8	7.2225	0.484289	0.171222	6.81762	7.62738	6.42	7.85
	100	8	7.1925	0.642156	0.227036	6.65564	7.72936	6.2	7.96
	Total	16	7.2075	0.549661	0.137415	6.91461	7.50039	6.2	7.96
Stem_Diameter	0	8	0.42625	0.0447014	0.0158043	0.388879	0.463621	0.37	0.5
	100	8	0.64375	0.0734725	0.0259765	0.582325	0.705175	0.56	0.78
	Total	16	0.535	0.126754	0.0316886	0.467457	0.602543	0.37	0.78
Leaf_Numbers	0	8	6.25	0.88641	0.31339	5.5089	6.9911	5	7
	100	8	5.375	0.51755	0.18298	4.9423	5.8077	5	6
	Total	16	5.8125	0.83417	0.20854	5.368	6.257	5	7
Test of Homogeneity of Variances
		Levene Statistic	df1	df2	Sig.
Plant_Height	Based on Mean	0.727275	1	14	0.408122
	Based on Median	0.700815	1	14	0.416572
	Based on Median and with adjusted df	0.700815	1	13.5782	0.417002
	Based on trimmed mean	0.726608	1	14	0.408331
Root_Length	Based on Mean	0.143283	1	14	0.710717
	Based on Median	0.129001	1	14	0.724829
	Based on Median and with adjusted df	0.129001	1	12.5535	0.725439
	Based on trimmed mean	0.143262	1	14	0.710738
Stem_Length	Based on Mean	0.411861	1	14	0.531394
	Based on Median	0.305512	1	14	0.589164
	Based on Median and with adjusted df	0.305512	1	12.1371	0.590482
	Based on trimmed mean	0.379875	1	14	0.547562
Stem_Diameter	Based on Mean	1.62586	1	14	0.223031
	Based on Median	0.753019	1	14	0.400153
	Based on Median and with adjusted df	0.753019	1	9.52917	0.406844
	Based on trimmed mean	1.44396	1	14	0.249433
Leaf_Numbers	Based on Mean	3.965	1	14	0.066
	Based on Median	2.333	1	14	0.149
	Based on Median and with adjusted df	2.333	1	13.829	0.149
	Based on trimmed mean	3.945	1	14	0.067
ANOVA
		Sum of Squares	df	Mean Square	F	Sig.
Plant_Height	Between Groups	0.748225	1	0.748225	0.0224164	0.88312
	Within Groups	467.299	14	33.3785
	Total	468.047	15
Root_Length	Between Groups	0.3249	1	0.3249	0.155567	0.699214
	Within Groups	29.2389	14	2.08849
	Total	29.5638	15
Stem_Length	Between Groups	0.0036	1	0.0036	0.01113	0.917477
	Within Groups	4.5283	14	0.32345
	Total	4.5319	15
Stem_Diameter	Between Groups	0.189225	1	0.189225	51.1666	4.91134e-06
	Within Groups	0.051775	14	0.00369821
	Total	0.241	15
Leaf_Numbers	Between Groups	3.063	1	3.063	5.814	0.03
	Within Groups	7.375	14	0.527
	Total	10.438	15

## Sheet: Anthocyanidin
Index	Compounds	Class	Control (ug/mg)			AVERAGE	STDEV	Treated (100 uM MeJA) (ug/mg)			AVERAGE	STDEV	p value	Sig.
Anthocyanidin_18	Delphinidin	Delphinidin	0.021611	0.021921	0.021225	0.0215857	0.000284705	0.044242	0.048946	0.046231	0.046473	0.00192801	5.52745e-05	***
Anthocyanidin_39	Naringenin	flavonoid	0.068843	0.072556	0.060426	0.067275	0.00507466	0.169438	0.176121	0.173264	0.172941	0.00273787	1.31699e-05	***
Anthocyanidin_49	Malvidin-3-O-arabinoside	Malvidin	0	0	0	0	0	0.033833	0.035461	0.038421	0.035905	0.00189917	1.1633e-05	***
Anthocyanidin_41	Quercetin-3-O-glucoside	flavonoid	0	0	0	0	0	0.009633	0.008115	0.010061	0.00926967	0.00083496	9.61264e-05	***
Anthocyanidin_27	Delphinidin-3-O-glucoside	Delphinidin	0.055703	0.0621316	0.0513367	0.0563904	0.0044337	0	0	0	0	0	5.61613e-05	***
Anthocyanidin_270	Pelargonidin-3-O-xyloside	Pelargonidin	0.066508	0.0698711	0.0656547	0.0673446	0.00182016	0	0	0	0	0	7.98469e-07	***
Anthocyanidin_66	Pelargonidin-3-O-arabinoside	Pelargonidin	0	0	0	0	0	0.066606	0.069415	0.065132	0.067051	0.00177661	7.37612e-07	***
Anthocyanidin_05	Cyanidin-3-O-(6-O-malonyl-beta-D-glucoside)	Cyanidin	0	0	0	0	0	0.318871	0.384645	0.364647	0.356054	0.027531	5.2566e-05	***
Anthocyanidin_78	Peonidin-3,5-O-diglucoside	Peonidin	0	0	0	0	0	0.071675	0.071545	0.076245	0.073155	0.0021856	1.19154e-06	***
Anthocyanidin_15	Cyanidin-3-O-sophoroside	Cyanidin	0.023099	0.029965	0.0246467	0.0259036	0.00294056	0	0	0	0	0	0.000238751	***

## Sheet: Anthocyanidin-anova
Descriptives
		N	Mean	Std. Deviation	Std. Error	95% Confidence Interval for Mean		Minimum	Maximum
						Lower Bound	Upper Bound
Anthocyanidin_18	0	3	0.0215857	0.000348691	0.000201317	0.0207195	0.0224519	0.021225	0.021921
	100	3	0.046473	0.00236132	0.00136331	0.0406072	0.0523388	0.044242	0.048946
	Total	6	0.0340293	0.0137147	0.005599	0.0196366	0.048422	0.021225	0.048946
Anthocyanidin_39	0	3	0.067275	0.00621516	0.00358832	0.0518357	0.0827143	0.060426	0.072556
	100	3	0.172941	0.00335319	0.00193596	0.164611	0.181271	0.169438	0.176121
	Total	6	0.120108	0.0580477	0.0236979	0.0591906	0.181025	0.060426	0.176121
Anthocyanidin_49	0	3	0	0	0	0	0	0	0
	100	3	0.035905	0.002326	0.00134292	0.0301269	0.0416831	0.033833	0.038421
	Total	6	0.0179525	0.0197209	0.00805103	-0.00274334	0.0386483	0	0.038421
Anthocyanidin_41	0	3	0	0	0	0	0	0	0
	100	3	0.00926967	0.00102261	0.000590406	0.00672936	0.01181	0.008115	0.010061
	Total	6	0.00463483	0.00511823	0.00208951	-0.000736423	0.0100061	0	0.010061
Anthocyanidin_27	0	3	0.0563904	0.00543015	0.0031351	0.0429012	0.0698797	0.0513367	0.0621316
	100	3	0	0	0	0	0	0	0
	Total	6	0.0281952	0.0310767	0.012687	-0.00441774	0.0608082	0	0.0621316
Anthocyanidin_270	0	3	0.0673446	0.00222923	0.00128705	0.0618069	0.0728823	0.0656547	0.0698711
	100	3	0	0	0	0	0	0	0
	Total	6	0.0336723	0.0369131	0.0150697	-0.00506562	0.0724102	0	0.0698711
Anthocyanidin_66	0	3	0	0	0	0	0	0	0
	100	3	0.067051	0.0021759	0.00125626	0.0616458	0.0724562	0.065132	0.069415
	Total	6	0.0335255	0.0367511	0.0150036	-0.00504243	0.0720934	0	0.069415
Anthocyanidin_05	0	3	0	0	0	0	0	0	0
	100	3	0.356054	0.0337184	0.0194673	0.272293	0.439815	0.318871	0.384645
	Total	6	0.178027	0.196181	0.0800908	-0.0278527	0.383907	0	0.384645
Anthocyanidin_78	0	3	0	0	0	0	0	0	0
	100	3	0.073155	0.00267681	0.00154546	0.0665054	0.0798046	0.071545	0.076245
	Total	6	0.0365775	0.0401044	0.0163725	-0.00550948	0.0786645	0	0.076245
Anthocyanidin_15	0	3	0.0259036	0.00360143	0.00207929	0.0169571	0.03485	0.023099	0.029965
	100	3	0	0	0	0	0	0	0
	Total	6	0.0129518	0.0143696	0.00586638	-0.00212823	0.0280318	0	0.029965
Test of Homogeneity of Variances
		Levene Statistic	df1	df2	Sig.
Anthocyanidin_18	Based on Mean	3.87944	1	4	0.120221
	Based on Median	2.65406	1	4	0.178618
	Based on Median and with adjusted df	2.65406	1	2.08461	0.239825
	Based on trimmed mean	3.80098	1	4	0.123012
Anthocyanidin_39	Based on Mean	1.43275	1	4	0.297405
	Based on Median	0.454711	1	4	0.53707
	Based on Median and with adjusted df	0.454711	1	2.84755	0.550782
	Based on trimmed mean	1.34516	1	4	0.310638
Anthocyanidin_49	Based on Mean	7.09202	1	4	0.0562093
	Based on Median	3.19269	1	4	0.148501
	Based on Median and with adjusted df	3.19269	1	2	0.215881
	Based on trimmed mean	6.78226	1	4	0.0597786
Anthocyanidin_41	Based on Mean	11.3299	1	4	0.0281479
	Based on Median	2.06057	1	4	0.224487
	Based on Median and with adjusted df	2.06057	1	2	0.287639
	Based on trimmed mean	10.0978	1	4	0.0336091
Anthocyanidin_27	Based on Mean	5.84966	1	4	0.0728728
	Based on Median	3.60525	1	4	0.130427
	Based on Median and with adjusted df	3.60525	1	2	0.198008
	Based on trimmed mean	5.69847	1	4	0.0754012
Anthocyanidin_270	Based on Mean	11.9209	1	4	0.025991
	Based on Median	1.93891	1	4	0.2362
	Based on Median and with adjusted df	1.93891	1	2	0.298398
	Based on trimmed mean	10.508	1	4	0.0316258
Anthocyanidin_66	Based on Mean	7.38576	1	4	0.0531142
	Based on Median	3.09726	1	4	0.153234
	Based on Median and with adjusted df	3.09726	1	2	0.220492
	Based on trimmed mean	7.0315	1	4	0.0568809
Anthocyanidin_05	Based on Mean	8.56643	1	4	0.0429488
	Based on Median	2.73823	1	4	0.173316
	Based on Median and with adjusted df	2.73823	1	2	0.239802
	Based on trimmed mean	8.0053	1	4	0.0473756
Anthocyanidin_78	Based on Mean	15.9155	1	4	0.0162728
	Based on Median	1.08776	1	4	0.355851
	Based on Median and with adjusted df	1.08776	1	2	0.406466
	Based on trimmed mean	12.6693	1	4	0.0235987
Anthocyanidin_15	Based on Mean	11.145	1	4	0.0288784
	Based on Median	2.09995	1	4	0.220892
	Based on Median and with adjusted df	2.09995	1	2	0.284326
	Based on trimmed mean	9.96652	1	4	0.0342834
ANOVA
		Sum of Squares	df	Mean Square	F	Sig.
Anthocyanidin_18	Between Groups	0.000929069	1	0.000929069	326.137	5.52745e-05
	Within Groups	1.13948e-05	4	2.84871e-06
	Total	0.000940464	5
Anthocyanidin_39	Between Groups	0.016748	1	0.016748	671.637	1.31699e-05
	Within Groups	9.97441e-05	4	2.4936e-05
	Total	0.0168477	5
Anthocyanidin_49	Between Groups	0.00193375	1	0.00193375	714.843	1.1633e-05
	Within Groups	1.08206e-05	4	2.70514e-06
	Total	0.00194457	5
Anthocyanidin_41	Between Groups	0.00012889	1	0.00012889	246.506	9.61264e-05
	Within Groups	2.09147e-06	4	5.22869e-07
	Total	0.000130982	5
Anthocyanidin_27	Between Groups	0.00476982	1	0.00476982	323.526	5.61613e-05
	Within Groups	5.8973e-05	4	1.47433e-05
	Total	0.00482879	5
Anthocyanidin_270	Between Groups	0.00680295	1	0.00680295	2737.9	7.98469e-07
	Within Groups	9.93891e-06	4	2.48473e-06
	Total	0.00681289	5
Anthocyanidin_66	Between Groups	0.00674375	1	0.00674375	2848.75	7.37612e-07
	Within Groups	9.46908e-06	4	2.36727e-06
	Total	0.00675322	5
Anthocyanidin_05	Between Groups	0.190162	1	0.190162	334.518	5.2566e-05
	Within Groups	0.00227386	4	0.000568465
	Total	0.192436	5
Anthocyanidin_78	Between Groups	0.00802748	1	0.00802748	2240.65	1.19154e-06
	Within Groups	1.43306e-05	4	3.58265e-06
	Total	0.00804181	5
Anthocyanidin_15	Between Groups	0.00100649	1	0.00100649	155.199	0.000238751
	Within Groups	2.59407e-05	4	6.48516e-06
	Total	0.00103243	5
