# Supplementary material for: Integrated Transcriptomic and Metabolomic Analysis of Color Changes in Maize Root Systems Treated with Methyl Jasmonate
Source: Biology (Basel). 2025 Aug 25;14(9):1124. doi: 10.3390/biology14091124 (PMC12467196; doi:10.3390/biology14091124)
Supplement: Supplementary file 1 [file biology-14-01124-s001.zip › Table S10.xlsx]

## Sheet: bHLH
Promoter sites	Zm00001d045055	Zm00001d001960	Zm00001d014914	Zm00001d044122	Zm00001d018097 (MYB)	Zm00001d029963 (MYB)	Zm00001d000236 (bHLH)
ACACGCG			1
CAACGCG
CCAAGCG
CCACACG
CCACCCG
CCACGAG
CCACGCA
CCACGCC	1
CCACGCG
CCACGCT		1
CCACGGG
CCACGTG			1				1
CCACTCG
CCAGGCG
CCATGCG							1
CCCCGCG	2	1				1
CCGCGCG
CCTCGCG						1
CGACGCG		1
CTACGCG
GCACGCG	1
TCACGCG

## Sheet: MYB
Promoter sites	Zm00001d045055	Zm00001d001960	Zm00001d014914	Zm00001d044122	Zm00001d018097 (MYB)	Zm00001d029963 (MYB)	Zm00001d000236 (bHLH)
AACTAAC				1
ACATAAC
ACCAAAC							1
ACCCAAC
ACCGAAC
ACCTAAA	1			1		1
ACCTAAC			1
ACCTAAG
ACCTAAT					1
ACCTACC				1
ACCTAGC
ACCTATC
ACCTCAC							1
ACCTGAC
ACCTTAC
ACGTAAC						1
ACTTAAC
AGCTAAC			1			1
ATCTAAC			1
CCCTAAC
GCCTAAC
TCCTAAC
