# Supplementary material for: Integrated Transcriptomic and Metabolomic Analysis of Color Changes in Maize Root Systems Treated with Methyl Jasmonate
Source: Biology (Basel). 2025 Aug 25;14(9):1124. doi: 10.3390/biology14091124 (PMC12467196; doi:10.3390/biology14091124)
Supplement: Supplementary file 1 [file biology-14-01124-s001.zip › Table S11.xlsx]

## Sheet: Sheet1
Macronutrients Solution
Component	Concentration
Calcium nitrate tetrahydrate	945 mg/L
Potassium nitrate	506 mg/L
Ammonium nitrate	80 mg/L
Monopotassium phosphate	136 mg/L
Magnesium sulfate	493 mg/L
Iron Salt Solution
Component	Concentration
Ferrous sulfate heptahydrate	2.78 g
Ethylenediaminetetraacetic acid disodium salt (EDTA·2Na)	3.73 g
Deionized water	500 ml
pH (adjusted with NaOH/H₂SO₄)	5.5
Micronutrient Solution
Component	Concentration
Potassium iodide	0.83 mg/L
Boric acid	6.2 mg/L
Manganese sulfate monohydrate	22.3 mg/L
Zinc sulfate heptahydrate	8.6 mg/L
Sodium molybdate dihydrate	0.25 mg/L
Copper sulfate pentahydrate	0.025 mg/L
Cobalt chloride hexahydrate	0.025 mg/L
Final pH adjusted to 6.0 ± 0.1 with 1M KOH/HCl, renewed every 72 h.
