# Supplementary material for: Integrated Transcriptomic and Metabolomic Analysis of Color Changes in Maize Root Systems Treated with Methyl Jasmonate
Source: Biology (Basel). 2025 Aug 25;14(9):1124. doi: 10.3390/biology14091124 (PMC12467196; doi:10.3390/biology14091124)
Supplement: Supplementary file 1 [file biology-14-01124-s001.zip › Table S2.xlsx]

## Sheet: Sheet1
Sample	Raw Reads No	Raw Bases(bp)	Clean Reads No	Clean Data(bp)	GC(%)	N(%)	Q20(%)	Q30(%)	Total_Mapped
R_0_1	39784450	6007451950	38900718	5856427103	52.04	0.006287	98.44	95.85	34879133 (89.66%)
R_0_2	41300670	6236401170	40474470	6081907665	52.22	0.006237	98.51	96.07	36389693 (89.91%)
R_0_3	49454932	7467694732	48493768	7290209571	53.1	0.006274	98.6	96.27	43514320 (89.73%)
R_0_4	46654542	7044835842	45673358	6882233141	51.41	0.020993	98.61	96.29	41187710 (90.18%)
R_100_1	37629362	5682033662	36720324	5517343787	52.44	0.006268	98.34	95.66	32842617 (89.44%)
R_100_2	38843714	5865400814	38041008	5703015573	49.74	0.006225	98.45	96	34250132 (90.03%)
R_100_3	36284882	5479017182	35462156	5334615852	52.41	0.006306	98.47	95.98	31725687 (89.46%)
R_100_4	49048956	7406392356	48034642	7236982543	51.02	0.020906	98.58	96.2	42854835 (89.22%)
total	339001508	51189227708	331800444	49902735235	51.7975	0.009937	98.5	96.04
