# Supplementary material for: Integrated Transcriptomic and Metabolomic Analysis of Color Changes in Maize Root Systems Treated with Methyl Jasmonate
Source: Biology (Basel). 2025 Aug 25;14(9):1124. doi: 10.3390/biology14091124 (PMC12467196; doi:10.3390/biology14091124)
Supplement: Supplementary file 1 [file biology-14-01124-s001.zip › Table S3.xlsx]

## Sheet: correlation plot among samples 
	R_0_1	R_0_2	R_0_3	R_0_4	R_100_1	R_100_2	R_100_3	R_100_4
R_0_1	1	0.98	0.987	0.985	0.952	0.925	0.953	0.946
R_0_2	0.98	1	0.988	0.973	0.953	0.941	0.951	0.936
R_0_3	0.987	0.988	1	0.977	0.955	0.927	0.954	0.938
R_0_4	0.985	0.973	0.977	1	0.949	0.929	0.951	0.953
R_100_1	0.952	0.953	0.955	0.949	1	0.97	0.991	0.976
R_100_2	0.925	0.941	0.927	0.929	0.97	1	0.966	0.959
R_100_3	0.953	0.951	0.954	0.951	0.991	0.966	1	0.977
R_100_4	0.946	0.936	0.938	0.953	0.976	0.959	0.977	1

## Sheet: DEG_sigificant
GeneSymbol	baseMean	foldChange.Treat2.CK2.	logFC	pval	padj	change	Symbols
Zm00001d031971	1123.82	17.6485	4.1415	1e-100	1e-100	Up	Zm00001d031971
Zm00001d039826	435.811	9.8575	3.3012	1e-100	4.33e-99	Up	Zm00001d039826
Zm00001d006098	442.493	0.09788	-3.353	9.41e-98	8.43e-94	Down	Zm00001d006098
Zm00001d002358	2847.93	3.3964	1.764	1.44e-79	9.65e-76	Up	Zm00001d002358
Zm00001d043179	451.122	6.5741	2.7168	2.25e-76	1.21e-72	Up	Zm00001d043179
Zm00001d044129	385.746	13.763	3.7827	1.81e-75	8.1e-72	Up	Zm00001d044129
Zm00001d026635	416.872	4.8313	2.2724	9.54e-75	3.66e-71	Up	Zm00001d026635
Zm00001d032552	2147.07	5.4628	2.4496	1.53e-72	5.14e-69	Up	Zm00001d032552
Zm00001d041670	660.533	0.1333	-2.907	1.99e-70	5.93e-67	Down	Zm00001d041670
Zm00001d037724	571.423	6.8797	2.7823	4.96e-66	1.33e-62	Up	Zm00001d037724
Zm00001d027855	273.914	0.1103	-3.18	1.45e-65	3.54e-62	Down	Zm00001d027855
Zm00001d046919	594.204	0.2325	-2.104	2.12e-63	4.74e-60	Down	Zm00001d046919
Zm00001d019850	232.641	5.4552	2.4476	2.07e-59	4.29e-56	Up	Zm00001d019850
Zm00001d027500	799.255	0.07291	-3.778	2.36e-58	4.53e-55	Down	Zm00001d027500
Zm00001d046234	5310.33	0.2786	-1.844	3.84e-57	6.87e-54	Down	Zm00001d046234
Zm00001d048702	219.238	11.6516	3.5425	2.07e-56	3.48e-53	Up	Zm00001d048702
Zm00001d027546	2672.61	3.597	1.8468	2.31e-56	3.66e-53	Up	Zm00001d027546
Zm00001d026277	2620.71	9.2376	3.2075	6.68e-55	9.97e-52	Up	Zm00001d026277
Zm00001d037057	129.55	0.05232	-4.256	4.27e-54	6.04e-51	Down	Zm00001d037057
Zm00001d011486	4693.28	0.3421	-1.547	1e-50	1.35e-47	Down	Zm00001d011486
Zm00001d052425	1029.01	5.3723	2.4255	1.81e-50	2.32e-47	Up	Zm00001d052425
Zm00001d039166	1198.54	4.8979	2.2922	6.69e-49	8.17e-46	Up	Zm00001d039166
Zm00001d027924	448.339	4.798	2.2624	5.1e-47	5.96e-44	Up	Zm00001d027924
Zm00001d042551	1078.47	4.0179	2.0065	1.8e-46	2.01e-43	Up	Zm00001d042551
Zm00001d047087	380.046	0.09925	-3.333	4.45e-45	4.78e-42	Down	Zm00001d047087
Zm00001d051451	204.781	9.6613	3.2722	2.03e-44	2.1e-41	Up	Zm00001d051451
Zm00001d027472	2146.76	3.7776	1.9175	1.99e-43	1.96e-40	Up	Zm00001d027472
Zm00001d029899	2615.42	0.1768	-2.5	2.04e-43	1.96e-40	Down	Zm00001d029899
Zm00001d020172	321.78	0.2754	-1.86	3.45e-43	3.2e-40	Down	Zm00001d020172
Zm00001d023277	1049.45	0.3117	-1.682	6.42e-43	5.75e-40	Down	Zm00001d023277
Zm00001d025059	779.902	5.4135	2.4366	3.69e-42	3.2e-39	Up	Zm00001d025059
Zm00001d044122	980.526	5.1966	2.3776	9.41e-42	7.9e-39	Up	Zm00001d044122
Zm00001d053612	1399.87	0.3221	-1.634	1.31e-41	1.06e-38	Down	Zm00001d053612
Zm00001d045685	219.879	0.1801	-2.473	1.35e-41	1.07e-38	Down	Zm00001d045685
Zm00001d003059	709.132	0.2985	-1.744	2.67e-41	2.05e-38	Down	Zm00001d003059
Zm00001d042276	1478.98	0.3218	-1.636	3.8e-41	2.84e-38	Down	Zm00001d042276
Zm00001d044801	187.493	0.07443	-3.748	7.76e-41	5.63e-38	Down	Zm00001d044801
Zm00001d050781	985.946	2.8656	1.5188	8.28e-41	5.85e-38	Up	Zm00001d050781
Zm00001d048189	495.035	0.2183	-2.196	1.31e-40	9.02e-38	Down	Zm00001d048189
Zm00001d044455	561.046	0.09998	-3.322	2.03e-40	1.37e-37	Down	Zm00001d044455
Zm00001d042307	192.761	0.2349	-2.09	2.65e-40	1.74e-37	Down	Zm00001d042307
Zm00001d026677	378.095	6.2105	2.6347	4.95e-40	3.17e-37	Up	Zm00001d026677
Zm00001d025166	1897.68	2.6649	1.4141	1.08e-39	6.75e-37	Up	Zm00001d025166
Zm00001d046055	140.604	19.8323	4.3098	1.32e-39	8.05e-37	Up	Zm00001d046055
Zm00001d033489	301.914	7.7994	2.9634	2.7e-39	1.61e-36	Up	Zm00001d033489
Zm00001d052971	418.818	3.9837	1.9941	4.24e-39	2.48e-36	Up	Zm00001d052971
Zm00001d040705	3094.23	0.3833	-1.383	5.02e-39	2.87e-36	Down	Zm00001d040705
Zm00001d038775	9890.15	2.6665	1.415	7.12e-39	3.99e-36	Up	Zm00001d038775
Zm00001d026253	1499.82	0.287	-1.801	7.44e-39	4.08e-36	Down	Zm00001d026253
Zm00001d030529	75.9246	31.3901	4.9722	1.95e-38	1.05e-35	Up	Zm00001d030529
Zm00001d000308	104.039	0.09358	-3.418	7.3e-38	3.85e-35	Down	Zm00001d000308
Zm00001d021929	777.979	0.2003	-2.319	1.04e-37	5.38e-35	Down	Zm00001d021929
Zm00001d019985	219.424	0.1608	-2.636	2.65e-37	1.34e-34	Down	Zm00001d019985
Zm00001d046935	344.853	0.2494	-2.004	3.61e-37	1.8e-34	Down	Zm00001d046935
Zm00001d029906	1121.42	6.7117	2.7467	3.73e-37	1.82e-34	Up	Zm00001d029906
Zm00001d051695	82.8248	34.2148	5.0965	8.02e-37	3.83e-34	Up	Zm00001d051695
Zm00001d043047	1441.98	0.2055	-2.283	8.13e-37	3.83e-34	Down	Zm00001d043047
Zm00001d020504	99.1594	39.5617	5.306	9.36e-37	4.34e-34	Up	Zm00001d020504
Zm00001d052726	1544.09	3.2426	1.6971	2.07e-36	9.43e-34	Up	Zm00001d052726
Zm00001d051791	162.089	7.1647	2.8409	3.05e-36	1.37e-33	Up	Zm00001d051791
Zm00001d046170	109.972	65.3667	6.0305	3.27e-36	1.44e-33	Up	Zm00001d046170
Zm00001d042260	130.7	0.1562	-2.678	4.5e-36	1.95e-33	Down	Zm00001d042260
Zm00001d052793	157.577	5.0714	2.3424	9.89e-36	4.22e-33	Up	Zm00001d052793
Zm00001d049610	627.358	0.3373	-1.568	1.89e-35	7.92e-33	Down	Zm00001d049610
Zm00001d050148	767.206	0.3976	-1.33	2.38e-35	9.85e-33	Down	Zm00001d050148
Zm00001d007718	2638.16	5.6838	2.5069	9.05e-35	3.68e-32	Up	Zm00001d007718
Zm00001d030617	1682.35	0.3559	-1.49	1.06e-34	4.25e-32	Down	Zm00001d030617
Zm00001d006947	1687.69	2.505	1.3248	1.38e-34	5.44e-32	Up	Zm00001d006947
Zm00001d045389	756.718	2.6743	1.4192	1.41e-34	5.49e-32	Up	Zm00001d045389
Zm00001d001906	121.939	6.3821	2.674	1.91e-34	7.34e-32	Up	Zm00001d001906
Zm00001d012206	599.258	3.546	1.8262	2.29e-34	8.67e-32	Up	Zm00001d012206
Zm00001d042022	1429.48	0.2734	-1.871	3.43e-34	1.28e-31	Down	Zm00001d042022
Zm00001d002618	110.176	7.4197	2.8914	3.67e-34	1.35e-31	Up	Zm00001d002618
Zm00001d036370	573.114	0.1943	-2.364	4.8e-34	1.74e-31	Down	Zm00001d036370
Zm00001d042814	103.496	9.5021	3.2483	6.65e-34	2.38e-31	Up	Zm00001d042814
Zm00001d030222	419.027	2.7931	1.4819	1.98e-33	6.99e-31	Up	Zm00001d030222
Zm00001d048060	3475.49	0.4264	-1.23	2.94e-33	1.02e-30	Down	Zm00001d048060
Zm00001d028219	3009.42	4.4583	2.1565	4.81e-33	1.66e-30	Up	Zm00001d028219
Zm00001d004340	535.925	0.3839	-1.381	5.76e-33	1.96e-30	Down	Zm00001d004340
Zm00001d010814	287.653	3.7388	1.9026	6.42e-33	2.15e-30	Up	Zm00001d010814
Zm00001d047096	522.765	0.1983	-2.334	1.03e-32	3.4e-30	Down	Zm00001d047096
Zm00001d054057	289.467	5.7185	2.5156	1.27e-32	4.18e-30	Up	Zm00001d054057
Zm00001d029290	70.5763	17.8829	4.1605	2.27e-32	7.3e-30	Up	Zm00001d029290
Zm00001d047447	743.688	3.6073	1.8509	2.28e-32	7.3e-30	Up	Zm00001d047447
Zm00001d011849	272.92	0.2979	-1.747	3.57e-32	1.13e-29	Down	Zm00001d011849
Zm00001d047981	4960.02	3.7465	1.9055	3.81e-32	1.19e-29	Up	Zm00001d047981
Zm00001d044465	577.563	0.3912	-1.354	5.45e-32	1.68e-29	Down	Zm00001d044465
Zm00001d026576	518.893	0.2467	-2.019	6.61e-32	2.02e-29	Down	Zm00001d026576
Zm00001d031315	6962.72	3.3623	1.7494	7.85e-32	2.37e-29	Up	Zm00001d031315
Zm00001d047063	375.778	0.2945	-1.764	1.13e-31	3.39e-29	Down	Zm00001d047063
Zm00001d021946	1875.19	2.2843	1.1917	1.32e-31	3.91e-29	Up	Zm00001d021946
Zm00001d048335	143.341	0.142	-2.816	1.67e-31	4.89e-29	Down	Zm00001d048335
Zm00001d047951	6552.3	2.2609	1.1769	2.97e-31	8.58e-29	Up	Zm00001d047951
Zm00001d023215	169.349	0.07972	-3.649	5.36e-31	1.53e-28	Down	Zm00001d023215
Zm00001d050755	5376.77	2.6248	1.3922	5.45e-31	1.54e-28	Up	Zm00001d050755
Zm00001d035214	223.015	0.2471	-2.017	8.29e-31	2.32e-28	Down	Zm00001d035214
Zm00001d033583	114.103	0.1101	-3.184	1.03e-30	2.86e-28	Down	Zm00001d033583
Zm00001d009702	1424.08	0.4116	-1.281	1.31e-30	3.6e-28	Down	Zm00001d009702
Zm00001d016274	1131.62	0.3547	-1.496	1.63e-30	4.43e-28	Down	Zm00001d016274
Zm00001d027474	342.78	4.2676	2.0934	1.74e-30	4.63e-28	Up	Zm00001d027474
Zm00001d014695	295.271	4.99	2.319	2.33e-30	6.13e-28	Up	Zm00001d014695
Zm00001d028474	661.526	0.2995	-1.739	3.13e-30	8.17e-28	Down	Zm00001d028474
Zm00001d013193	1804.42	2.3892	1.2565	3.16e-30	8.17e-28	Up	Zm00001d013193
Zm00001d022367	503.389	3.3944	1.7632	4.2e-30	1.07e-27	Up	Zm00001d022367
Zm00001d037978	475.002	0.344	-1.539	5.5e-30	1.39e-27	Down	Zm00001d037978
Zm00001d012296	275.051	3.4034	1.767	7.28e-30	1.83e-27	Up	Zm00001d012296
Zm00001d020503	149.114	17.312	4.1137	9.29e-30	2.31e-27	Up	Zm00001d020503
Zm00001d027305	290.896	4.5915	2.199	1.18e-29	2.9e-27	Up	Zm00001d027305
Zm00001d045269	5336.56	2.823	1.4973	1.46e-29	3.56e-27	Up	Zm00001d045269
Zm00001d019398	57.2331	0.043	-4.54	1.54e-29	3.73e-27	Down	Zm00001d019398
Zm00001d052651	658.458	0.141	-2.826	1.86e-29	4.45e-27	Down	Zm00001d052651
Zm00001d002759	1116.53	0.3393	-1.559	2.21e-29	5.21e-27	Down	Zm00001d002759
Zm00001d014341	505.106	0.2392	-2.064	2.21e-29	5.21e-27	Down	Zm00001d014341
Zm00001d014608	912.296	4.5398	2.1826	2.37e-29	5.53e-27	Up	Zm00001d014608
Zm00001d001960	1133.23	4.8769	2.286	3.04e-29	7.05e-27	Up	Zm00001d001960
Zm00001d022420	337.643	3.1783	1.6683	3.16e-29	7.26e-27	Up	Zm00001d022420
Zm00001d033158	3116.45	3.3057	1.725	3.35e-29	7.63e-27	Up	Zm00001d033158
Zm00001d016408	113.427	4.7585	2.2505	1.02e-28	2.31e-26	Up	Zm00001d016408
Zm00001d046454	3991.81	2.8372	1.5044	1.07e-28	2.4e-26	Up	Zm00001d046454
Zm00001d041965	508.762	0.3121	-1.68	1.48e-28	3.28e-26	Down	Zm00001d041965
Zm00001d044416	332.82	0.3406	-1.554	1.64e-28	3.62e-26	Down	Zm00001d044416
Zm00001d000236	64.3038	9.1679	3.1966	1.96e-28	4.29e-26	Up	Zm00001d000236
Zm00001d047116	530.099	0.4185	-1.257	2.13e-28	4.61e-26	Down	Zm00001d047116
Zm00001d025860	1014.51	4.709	2.2354	2.4e-28	5.15e-26	Up	Zm00001d025860
Zm00001d033528	4313.38	0.4407	-1.182	3.16e-28	6.75e-26	Down	Zm00001d033528
Zm00001d047732	727.058	2.4002	1.2632	3.86e-28	8.17e-26	Up	Zm00001d047732
Zm00001d026399	190.064	4.3219	2.1117	3.94e-28	8.26e-26	Up	Zm00001d026399
Zm00001d025773	5193.45	0.4699	-1.09	3.99e-28	8.32e-26	Down	Zm00001d025773
Zm00001d034420	8701.12	0.4229	-1.242	4.9e-28	1.01e-25	Down	Zm00001d034420
Zm00001d033649	2894.06	0.3105	-1.687	5.03e-28	1.03e-25	Down	Zm00001d033649
Zm00001d030656	331.134	0.2719	-1.879	5.46e-28	1.11e-25	Down	Zm00001d030656
Zm00001d012221	1096.1	3.3477	1.7432	6.28e-28	1.27e-25	Up	Zm00001d012221
Zm00001d018103	2541.05	2.0377	1.027	7.34e-28	1.47e-25	Up	Zm00001d018103
Zm00001d022084	464.308	3.4882	1.8025	8.5e-28	1.69e-25	Up	Zm00001d022084
Zm00001d017375	537.209	0.2037	-2.295	8.53e-28	1.69e-25	Down	Zm00001d017375
Zm00001d013493	8294.44	3.4149	1.7718	1.05e-27	2.05e-25	Up	Zm00001d013493
Zm00001d013610	186.54	0.1656	-2.594	1.18e-27	2.3e-25	Down	Zm00001d013610
Zm00001d039711	1259.54	2.9546	1.563	1.19e-27	2.3e-25	Up	Zm00001d039711
Zm00001d028312	93.3951	7.016	2.8107	1.36e-27	2.61e-25	Up	Zm00001d028312
Zm00001d026653	1550.33	2.4823	1.3117	1.46e-27	2.79e-25	Up	Zm00001d026653
Zm00001d040477	614.751	0.3857	-1.374	2.16e-27	4.09e-25	Down	Zm00001d040477
Zm00001d023384	64.15	9.3288	3.2217	2.28e-27	4.28e-25	Up	Zm00001d023384
Zm00001d050484	390.545	0.4001	-1.322	2.56e-27	4.77e-25	Down	Zm00001d050484
Zm00001d009837	1242.12	2.3039	1.2041	3.78e-27	7.01e-25	Up	Zm00001d009837
Zm00001d048513	174.801	0.2733	-1.872	6.22e-27	1.15e-24	Down	Zm00001d048513
Zm00001d032481	74.7951	0.08273	-3.595	6.42e-27	1.17e-24	Down	Zm00001d032481
Zm00001d043592	564.819	0.2392	-2.063	1.03e-26	1.86e-24	Down	Zm00001d043592
Zm00001d037336	90.2307	9.4364	3.2382	1.22e-26	2.18e-24	Up	Zm00001d037336
Zm00001d011746	222.775	0.2939	-1.767	2.29e-26	4.07e-24	Down	Zm00001d011746
Zm00001d034257	59.8451	0.02922	-5.097	2.34e-26	4.13e-24	Down	Zm00001d034257
Zm00001d027302	596.625	2.7856	1.478	2.75e-26	4.83e-24	Up	Zm00001d027302
Zm00001d019669	219.971	3.9971	1.9989	2.84e-26	4.96e-24	Up	Zm00001d019669
Zm00001d039364	246.626	0.1813	-2.464	2.95e-26	5.12e-24	Down	Zm00001d039364
Zm00001d038196	890.562	0.4057	-1.301	3.73e-26	6.43e-24	Down	Zm00001d038196
Zm00001d028164	1861.05	0.4469	-1.162	5.5e-26	9.42e-24	Down	Zm00001d028164
Zm00001d006040	796.19	0.3189	-1.649	7.88e-26	1.34e-23	Down	Zm00001d006040
Zm00001d048703	358.93	3.8197	1.9335	9.07e-26	1.53e-23	Up	Zm00001d048703
Zm00001d002167	584.602	3.4534	1.788	1.07e-25	1.8e-23	Up	Zm00001d002167
Zm00001d001924	366.41	2.6856	1.4253	1.11e-25	1.85e-23	Up	Zm00001d001924
Zm00001d011813	721.907	3.9464	1.9805	1.21e-25	2e-23	Up	Zm00001d011813
Zm00001d013195	1133.29	0.4479	-1.159	1.23e-25	2.03e-23	Down	Zm00001d013195
Zm00001d015715	381.352	0.1111	-3.17	1.34e-25	2.19e-23	Down	Zm00001d015715
Zm00001d007301	511.966	0.3658	-1.451	1.56e-25	2.54e-23	Down	Zm00001d007301
Zm00001d044056	7624.06	2.7156	1.4413	2.56e-25	4.15e-23	Up	Zm00001d044056
Zm00001d043870	490.56	0.3374	-1.568	2.69e-25	4.33e-23	Down	Zm00001d043870
Zm00001d012569	427.087	2.8428	1.5073	3.94e-25	6.31e-23	Up	Zm00001d012569
Zm00001d041056	253.911	3.476	1.7974	4.92e-25	7.82e-23	Up	Zm00001d041056
Zm00001d016166	8805.17	0.4491	-1.155	5.73e-25	9.05e-23	Down	Zm00001d016166
Zm00001d002896	859.042	2.5714	1.3626	8.57e-25	1.34e-22	Up	Zm00001d002896
Zm00001d042256	82.797	7.5254	2.9118	9.48e-25	1.47e-22	Up	Zm00001d042256
Zm00001d027996	351.43	0.2517	-1.99	1.33e-24	2.06e-22	Down	Zm00001d027996
Zm00001d028651	1063.37	0.2849	-1.811	1.79e-24	2.75e-22	Down	Zm00001d028651
Zm00001d011799	99.4097	0.1896	-2.399	1.87e-24	2.86e-22	Down	Zm00001d011799
Zm00001d041662	56.5027	0.09947	-3.33	1.89e-24	2.87e-22	Down	Zm00001d041662
Zm00001d045203	121.091	0.2759	-1.858	2.25e-24	3.39e-22	Down	Zm00001d045203
Zm00001d042353	768.825	2.5138	1.3299	2.33e-24	3.5e-22	Up	Zm00001d042353
Zm00001d027475	135.425	3.9911	1.9968	2.56e-24	3.82e-22	Up	Zm00001d027475
Zm00001d031127	671.369	4.7461	2.2467	2.73e-24	4.05e-22	Up	Zm00001d031127
Zm00001d028114	190.68	0.2625	-1.929	3.19e-24	4.71e-22	Down	Zm00001d028114
Zm00001d015289	441.212	2.8165	1.4939	3.4e-24	4.99e-22	Up	Zm00001d015289
Zm00001d012821	10248.2	2.4478	1.2915	3.75e-24	5.47e-22	Up	Zm00001d012821
Zm00001d012510	150.295	0.3066	-1.705	3.85e-24	5.59e-22	Down	Zm00001d012510
Zm00001d019170	59.0918	11.7922	3.5598	4.83e-24	6.97e-22	Up	Zm00001d019170
Zm00001d026147	168.737	3.8253	1.9356	4.93e-24	7.08e-22	Up	Zm00001d026147
Zm00001d007765	1080.97	2.208	1.1427	5.31e-24	7.59e-22	Up	Zm00001d007765
Zm00001d007842	103.433	5.666	2.5023	6.43e-24	9.14e-22	Up	Zm00001d007842
Zm00001d010521	179.034	3.1561	1.6581	6.62e-24	9.36e-22	Up	Zm00001d010521
Zm00001d042055	1100.76	2.6711	1.4174	7.83e-24	1.1e-21	Up	Zm00001d042055
Zm00001d014914	695.503	6.0454	2.5958	8.81e-24	1.23e-21	Up	Zm00001d014914
Zm00001d039941	340.027	0.2833	-1.82	9.06e-24	1.26e-21	Down	Zm00001d039941
Zm00001d010442	216.839	0.302	-1.727	9.4e-24	1.3e-21	Down	Zm00001d010442
Zm00001d029254	403.029	0.3529	-1.503	1.01e-23	1.39e-21	Down	Zm00001d029254
Zm00001d036880	1335.14	2.7212	1.4442	1.19e-23	1.64e-21	Up	Zm00001d036880
Zm00001d020708	199.036	0.3331	-1.586	1.48e-23	2.01e-21	Down	Zm00001d020708
Zm00001d021019	2141.32	2.184	1.127	1.61e-23	2.19e-21	Up	Zm00001d021019
Zm00001d011642	1567.85	0.4539	-1.139	1.68e-23	2.27e-21	Down	Zm00001d011642
Zm00001d049995	387.819	3.1691	1.6641	1.74e-23	2.33e-21	Up	Zm00001d049995
Zm00001d014698	268.019	0.3811	-1.392	2.07e-23	2.76e-21	Down	Zm00001d014698
Zm00001d028536	6725.18	2.0472	1.0337	3.2e-23	4.24e-21	Up	Zm00001d028536
Zm00001d028816	1347.15	0.3812	-1.391	4.5e-23	5.93e-21	Down	Zm00001d028816
Zm00001d051634	1216.92	0.3633	-1.461	5.36e-23	7.03e-21	Down	Zm00001d051634
Zm00001d032961	125.646	8.2682	3.0476	5.52e-23	7.19e-21	Up	Zm00001d032961
Zm00001d043318	115.764	0.237	-2.077	6.3e-23	8.18e-21	Down	Zm00001d043318
Zm00001d020025	687.603	0.4707	-1.087	6.96e-23	8.98e-21	Down	Zm00001d020025
Zm00001d028750	9187.84	0.4132	-1.275	7.37e-23	9.48e-21	Down	Zm00001d028750
Zm00001d017726	312.178	0.3216	-1.637	7.97e-23	1.02e-20	Down	Zm00001d017726
Zm00001d025803	300.057	3.6415	1.8645	8.67e-23	1.1e-20	Up	Zm00001d025803
Zm00001d032083	619.625	0.4304	-1.216	8.81e-23	1.11e-20	Down	Zm00001d032083
Zm00001d015977	214.838	0.2798	-1.837	9.48e-23	1.19e-20	Down	Zm00001d015977
Zm00001d002333	85.5571	0.171	-2.548	9.97e-23	1.25e-20	Down	Zm00001d002333
Zm00001d019467	1511.21	0.4811	-1.056	1.19e-22	1.47e-20	Down	Zm00001d019467
Zm00001d022440	1348.7	2.1534	1.1066	1.29e-22	1.6e-20	Up	Zm00001d022440
Zm00001d006111	197.619	5.4793	2.454	1.43e-22	1.76e-20	Up	Zm00001d006111
Zm00001d032947	3727.04	0.3044	-1.716	1.49e-22	1.83e-20	Down	Zm00001d032947
Zm00001d002623	675.725	3.6252	1.8581	1.54e-22	1.88e-20	Up	Zm00001d002623
Zm00001d034205	1536.72	3.2677	1.7083	1.79e-22	2.18e-20	Up	Zm00001d034205
Zm00001d014852	2242.39	3.0181	1.5936	1.87e-22	2.27e-20	Up	Zm00001d014852
Zm00001d052433	71.5552	8.3355	3.0593	1.92e-22	2.31e-20	Up	Zm00001d052433
Zm00001d027532	420.219	0.3809	-1.392	1.93e-22	2.31e-20	Down	Zm00001d027532
Zm00001d028440	384.49	0.359	-1.478	1.94e-22	2.32e-20	Down	Zm00001d028440
Zm00001d042267	3626.23	2.2349	1.1602	2.18e-22	2.6e-20	Up	Zm00001d042267
Zm00001d006701	3126.62	2.0791	1.0559	2.57e-22	3.04e-20	Up	Zm00001d006701
Zm00001d026262	93.0423	0.1915	-2.385	3.21e-22	3.78e-20	Down	Zm00001d026262
Zm00001d022637	367.666	0.2861	-1.805	3.39e-22	3.98e-20	Down	Zm00001d022637
Zm00001d003015	969.591	0.3608	-1.471	3.61e-22	4.22e-20	Down	Zm00001d003015
Zm00001d007697	48.0524	9.2392	3.2078	3.87e-22	4.49e-20	Up	Zm00001d007697
Zm00001d022504	289.072	0.3285	-1.606	3.88e-22	4.49e-20	Down	Zm00001d022504
Zm00001d006397	167.438	0.199	-2.329	4.73e-22	5.45e-20	Down	Zm00001d006397
Zm00001d042863	201.117	0.3362	-1.573	6.55e-22	7.52e-20	Down	Zm00001d042863
Zm00001d007401	325.143	2.3757	1.2483	7.51e-22	8.59e-20	Up	Zm00001d007401
Zm00001d044646	5806.05	2.0642	1.0456	8.12e-22	9.25e-20	Up	Zm00001d044646
Zm00001d021596	1126.2	0.399	-1.325	8.35e-22	9.44e-20	Down	Zm00001d021596
Zm00001d024885	720.238	0.3581	-1.482	8.36e-22	9.44e-20	Down	Zm00001d024885
Zm00001d022456	1079.76	0.2225	-2.168	8.46e-22	9.51e-20	Down	Zm00001d022456
Zm00001d024105	55.3267	0.04377	-4.514	9.1e-22	1.02e-19	Down	Zm00001d024105
Zm00001d008869	375.95	0.3627	-1.463	9.72e-22	1.08e-19	Down	Zm00001d008869
Zm00001d020057	2751.67	0.4019	-1.315	1.14e-21	1.26e-19	Down	Zm00001d020057
Zm00001d047272	718.376	0.4211	-1.248	1.21e-21	1.33e-19	Down	Zm00001d047272
Zm00001d039142	206.41	0.3607	-1.471	1.23e-21	1.35e-19	Down	Zm00001d039142
Zm00001d002992	143.629	3.4138	1.7714	1.28e-21	1.4e-19	Up	Zm00001d002992
Zm00001d033284	315.091	0.3036	-1.72	1.4e-21	1.52e-19	Down	Zm00001d033284
Zm00001d022458	792.227	0.2863	-1.804	1.93e-21	2.08e-19	Down	Zm00001d022458
Zm00001d032116	2632.53	2.2851	1.1922	1.94e-21	2.08e-19	Up	Zm00001d032116
Zm00001d048138	306.374	0.327	-1.613	2.49e-21	2.66e-19	Down	Zm00001d048138
Zm00001d028752	1645.53	2.6468	1.4043	2.73e-21	2.9e-19	Up	Zm00001d028752
Zm00001d045843	405.866	0.389	-1.362	3.19e-21	3.38e-19	Down	Zm00001d045843
Zm00001d026619	3155.37	3.6206	1.8562	3.48e-21	3.67e-19	Up	Zm00001d026619
Zm00001d009908	3574.94	0.4284	-1.223	3.57e-21	3.75e-19	Down	Zm00001d009908
Zm00001d023225	301.39	3.5603	1.832	3.72e-21	3.89e-19	Up	Zm00001d023225
Zm00001d006106	298.778	3.6428	1.8651	3.99e-21	4.15e-19	Up	Zm00001d006106
Zm00001d027645	161.118	0.1828	-2.451	4.3e-21	4.46e-19	Down	Zm00001d027645
Zm00001d002014	147.886	0.2016	-2.311	4.71e-21	4.86e-19	Down	Zm00001d002014
Zm00001d052667	239.873	0.3192	-1.648	4.91e-21	5.06e-19	Down	Zm00001d052667
Zm00001d038049	4106.92	0.3809	-1.393	5.44e-21	5.58e-19	Down	Zm00001d038049
Zm00001d037969	1074.01	0.2764	-1.855	5.53e-21	5.65e-19	Down	Zm00001d037969
Zm00001d003848	262.177	0.3823	-1.387	5.71e-21	5.81e-19	Down	Zm00001d003848
Zm00001d039607	141.052	9.5496	3.2554	5.81e-21	5.89e-19	Up	Zm00001d039607
Zm00001d028244	1089.14	3.5725	1.8369	6.66e-21	6.72e-19	Up	Zm00001d028244
Zm00001d047242	300.074	0.3665	-1.448	7.24e-21	7.28e-19	Down	Zm00001d047242
Zm00001d049630	486.01	6.4236	2.6834	7.39e-21	7.41e-19	Up	Zm00001d049630
Zm00001d019565	2274.23	0.4081	-1.293	7.77e-21	7.76e-19	Down	Zm00001d019565
Zm00001d013255	86.1428	3.97	1.9891	8.17e-21	8.13e-19	Up	Zm00001d013255
Zm00001d002160	200.888	5.1851	2.3744	9.01e-21	8.93e-19	Up	Zm00001d002160
Zm00001d033655	589.359	2.0932	1.0657	9.82e-21	9.7e-19	Up	Zm00001d033655
Zm00001d047093	203.636	3.7668	1.9133	9.96e-21	9.8e-19	Up	Zm00001d047093
Zm00001d005973	162.274	0.2002	-2.32	1.03e-20	1.01e-18	Down	Zm00001d005973
Zm00001d025795	427.672	2.0962	1.0677	1.1e-20	1.08e-18	Up	Zm00001d025795
Zm00001d006606	421.965	3.1443	1.6527	1.14e-20	1.11e-18	Up	Zm00001d006606
Zm00001d033906	3252.88	2.9903	1.5803	1.28e-20	1.24e-18	Up	Zm00001d033906
Zm00001d043516	391.351	0.4044	-1.306	1.65e-20	1.59e-18	Down	Zm00001d043516
Zm00001d022132	2464.99	3.2992	1.7221	1.89e-20	1.82e-18	Up	Zm00001d022132
Zm00001d054060	712.125	3.4599	1.7907	1.9e-20	1.82e-18	Up	Zm00001d054060
Zm00001d027281	211.816	0.1014	-3.302	1.98e-20	1.89e-18	Down	Zm00001d027281
Zm00001d012609	133.863	0.2911	-1.78	2.14e-20	2.04e-18	Down	Zm00001d012609
Zm00001d023659	211.826	5.1444	2.363	2.29e-20	2.18e-18	Up	Zm00001d023659
Zm00001d042944	80.5753	5.8762	2.5549	2.84e-20	2.69e-18	Up	Zm00001d042944
Zm00001d030009	208.539	0.2762	-1.856	3.1e-20	2.92e-18	Down	Zm00001d030009
Zm00001d025208	107.674	0.2104	-2.249	3.15e-20	2.96e-18	Down	Zm00001d025208
Zm00001d039266	811.152	2.2474	1.1683	3.18e-20	2.98e-18	Up	Zm00001d039266
Zm00001d037852	1162.23	0.4559	-1.133	3.51e-20	3.28e-18	Down	Zm00001d037852
Zm00001d000055	96.6182	0.2134	-2.229	3.68e-20	3.42e-18	Down	Zm00001d000055
Zm00001d053017	119.607	0.2769	-1.852	3.76e-20	3.48e-18	Down	Zm00001d053017
Zm00001d018807	682.602	0.4796	-1.06	3.98e-20	3.68e-18	Down	Zm00001d018807
Zm00001d048870	79.5524	0.1588	-2.655	4.01e-20	3.69e-18	Down	Zm00001d048870
Zm00001d015231	480.505	0.3356	-1.575	4.18e-20	3.84e-18	Down	Zm00001d015231
Zm00001d022057	53.2994	6.8531	2.7768	4.5e-20	4.11e-18	Up	Zm00001d022057
Zm00001d039842	274.779	0.2462	-2.022	5.62e-20	5.12e-18	Down	Zm00001d039842
Zm00001d036522	147.111	0.2485	-2.009	7.47e-20	6.78e-18	Down	Zm00001d036522
Zm00001d020702	1156.23	0.3191	-1.648	7.52e-20	6.8e-18	Down	Zm00001d020702
Zm00001d033786	1269.16	2.626	1.3929	7.91e-20	7.14e-18	Up	Zm00001d033786
Zm00001d048444	39.4606	0.08996	-3.475	7.96e-20	7.16e-18	Down	Zm00001d048444
Zm00001d032155	511.925	2.9144	1.5432	9.13e-20	8.17e-18	Up	Zm00001d032155
Zm00001d053004	81.4643	0.1963	-2.349	1.24e-19	1.11e-17	Down	Zm00001d053004
Zm00001d047113	1033.07	0.4689	-1.093	1.36e-19	1.2e-17	Down	Zm00001d047113
Zm00001d032197	129.687	0.2729	-1.874	1.55e-19	1.37e-17	Down	Zm00001d032197
Zm00001d025018	184.344	0.1222	-3.033	1.81e-19	1.59e-17	Down	Zm00001d025018
Zm00001d031149	312.672	0.3027	-1.724	1.9e-19	1.66e-17	Down	Zm00001d031149
Zm00001d030086	130.931	6.0255	2.5911	1.92e-19	1.68e-17	Up	Zm00001d030086
Zm00001d049625	89.2849	0.2683	-1.898	2.49e-19	2.16e-17	Down	Zm00001d049625
Zm00001d025900	199.837	0.2384	-2.069	2.79e-19	2.42e-17	Down	Zm00001d025900
Zm00001d028761	179.714	3.1235	1.6432	3.47e-19	3e-17	Up	Zm00001d028761
Zm00001d022053	1015.09	2.7203	1.4437	3.53e-19	3.04e-17	Up	Zm00001d022053
Zm00001d038146	2543.1	0.427	-1.228	3.75e-19	3.21e-17	Down	Zm00001d038146
Zm00001d041769	1135.94	0.4847	-1.045	6.27e-19	5.33e-17	Down	Zm00001d041769
Zm00001d047833	1061.55	2.1596	1.1108	6.34e-19	5.38e-17	Up	Zm00001d047833
Zm00001d022453	184.014	3.9764	1.9915	6.98e-19	5.9e-17	Up	Zm00001d022453
Zm00001d017762	4310.85	2.5676	1.3604	7.83e-19	6.6e-17	Up	Zm00001d017762
Zm00001d006374	9928.31	0.4548	-1.137	8.65e-19	7.24e-17	Down	Zm00001d006374
Zm00001d002350	719.937	0.4349	-1.201	8.69e-19	7.25e-17	Down	Zm00001d002350
Zm00001d010588	12307.3	2.2334	1.1593	1e-18	8.35e-17	Up	Zm00001d010588
Zm00001d007175	228.414	2.9858	1.5781	1.05e-18	8.72e-17	Up	Zm00001d007175
Zm00001d032283	324.933	4.5279	2.1788	1.17e-18	9.7e-17	Up	Zm00001d032283
Zm00001d048949	1812.2	0.3519	-1.507	1.19e-18	9.8e-17	Down	Zm00001d048949
Zm00001d047719	270.245	0.3039	-1.718	1.2e-18	9.84e-17	Down	Zm00001d047719
Zm00001d049940	1142.25	2.1102	1.0774	1.21e-18	9.9e-17	Up	Zm00001d049940
Zm00001d035683	3406.94	0.218	-2.197	1.28e-18	1.04e-16	Down	Zm00001d035683
Zm00001d022254	62.7269	5.5731	2.4785	1.29e-18	1.04e-16	Up	Zm00001d022254
Zm00001d025754	42.3904	0.0623	-4.005	1.34e-18	1.08e-16	Down	Zm00001d025754
Zm00001d046488	1002.41	0.4844	-1.046	1.36e-18	1.09e-16	Down	Zm00001d046488
Zm00001d042122	138.401	0.299	-1.742	1.36e-18	1.09e-16	Down	Zm00001d042122
Zm00001d037384	292.099	0.3847	-1.378	1.43e-18	1.15e-16	Down	Zm00001d037384
Zm00001d014060	202.194	0.2699	-1.889	1.51e-18	1.2e-16	Down	Zm00001d014060
Zm00001d012641	689.942	3.1867	1.672	1.54e-18	1.23e-16	Up	Zm00001d012641
Zm00001d008308	118.585	3.4819	1.7999	1.9e-18	1.51e-16	Up	Zm00001d008308
Zm00001d046644	192.792	3.0704	1.6184	1.94e-18	1.54e-16	Up	Zm00001d046644
Zm00001d028952	2055.76	2.4781	1.3093	1.98e-18	1.55e-16	Up	Zm00001d028952
Zm00001d006881	741.223	0.4685	-1.094	1.98e-18	1.55e-16	Down	Zm00001d006881
Zm00001d004413	4587.03	0.3885	-1.364	2.02e-18	1.58e-16	Down	Zm00001d004413
Zm00001d008307	139.335	2.6989	1.4324	2.08e-18	1.62e-16	Up	Zm00001d008307
Zm00001d031312	123.348	0.1744	-2.519	2.5e-18	1.94e-16	Down	Zm00001d031312
Zm00001d020627	345.812	0.2963	-1.755	2.66e-18	2.06e-16	Down	Zm00001d020627
Zm00001d015182	244.673	0.3614	-1.468	2.69e-18	2.07e-16	Down	Zm00001d015182
Zm00001d038841	3420.79	0.4342	-1.203	2.69e-18	2.07e-16	Down	Zm00001d038841
Zm00001d038348	439.574	2.1451	1.1011	2.73e-18	2.1e-16	Up	Zm00001d038348
Zm00001d018024	192.312	0.3107	-1.686	2.77e-18	2.12e-16	Down	Zm00001d018024
Zm00001d042447	80.2465	7.5428	2.9151	2.85e-18	2.17e-16	Up	Zm00001d042447
Zm00001d046299	532.168	0.3476	-1.524	3.26e-18	2.48e-16	Down	Zm00001d046299
Zm00001d048819	150.743	5.1546	2.3659	3.55e-18	2.69e-16	Up	Zm00001d048819
Zm00001d032725	9223.53	2.402	1.2643	3.65e-18	2.76e-16	Up	Zm00001d032725
Zm00001d022274	83.9474	0.2662	-1.909	3.74e-18	2.82e-16	Down	Zm00001d022274
Zm00001d045130	406.273	0.4115	-1.281	3.76e-18	2.83e-16	Down	Zm00001d045130
Zm00001d007037	562.569	2.8079	1.4895	4.84e-18	3.63e-16	Up	Zm00001d007037
Zm00001d037677	403.847	0.2424	-2.045	5.21e-18	3.89e-16	Down	Zm00001d037677
Zm00001d040004	182.004	4.7655	2.2526	5.36e-18	3.99e-16	Up	Zm00001d040004
Zm00001d023400	350.096	2.7893	1.4799	5.43e-18	4.03e-16	Up	Zm00001d023400
Zm00001d043291	554.786	0.4745	-1.076	5.47e-18	4.05e-16	Down	Zm00001d043291
Zm00001d037359	683.92	2.3824	1.2524	5.52e-18	4.07e-16	Up	Zm00001d037359
Zm00001d047847	649.949	2.34	1.2265	5.57e-18	4.1e-16	Up	Zm00001d047847
Zm00001d032103	622.971	0.3463	-1.53	6.35e-18	4.66e-16	Down	Zm00001d032103
Zm00001d040818	216.315	0.4114	-1.281	7.2e-18	5.27e-16	Down	Zm00001d040818
Zm00001d027854	2452.5	0.3765	-1.409	8.1e-18	5.92e-16	Down	Zm00001d027854
Zm00001d022457	2808.19	0.323	-1.63	9.42e-18	6.86e-16	Down	Zm00001d022457
Zm00001d013720	43.7688	10.0265	3.3257	9.77e-18	7.08e-16	Up	Zm00001d013720
Zm00001d004545	543.608	0.3112	-1.684	1.05e-17	7.56e-16	Down	Zm00001d004545
Zm00001d026426	1714.32	0.4115	-1.281	1.06e-17	7.58e-16	Down	Zm00001d026426
Zm00001d009714	1948.11	0.4916	-1.025	1.13e-17	8.07e-16	Down	Zm00001d009714
Zm00001d002042	287.523	0.2849	-1.811	1.16e-17	8.27e-16	Down	Zm00001d002042
Zm00001d016471	2755.6	2.4246	1.2778	1.25e-17	8.85e-16	Up	Zm00001d016471
Zm00001d030864	132.794	0.1995	-2.326	1.25e-17	8.85e-16	Down	Zm00001d030864
Zm00001d017521	309.903	0.418	-1.258	1.26e-17	8.92e-16	Down	Zm00001d017521
Zm00001d033039	148	0.3557	-1.491	1.28e-17	9.03e-16	Down	Zm00001d033039
Zm00001d002035	669.878	0.4616	-1.115	1.41e-17	9.95e-16	Down	Zm00001d002035
Zm00001d039454	377.613	0.3754	-1.413	1.53e-17	1.07e-15	Down	Zm00001d039454
Zm00001d014658	3046.76	2.4738	1.3067	1.55e-17	1.08e-15	Up	Zm00001d014658
Zm00001d016031	231.642	0.2428	-2.042	1.66e-17	1.15e-15	Down	Zm00001d016031
Zm00001d005822	292.198	2.5067	1.3258	1.71e-17	1.18e-15	Up	Zm00001d005822
Zm00001d047701	211.492	2.8255	1.4985	1.86e-17	1.29e-15	Up	Zm00001d047701
Zm00001d027812	54.0515	0.1445	-2.791	1.93e-17	1.33e-15	Down	Zm00001d027812
Zm00001d006678	445.004	0.4321	-1.21	2.1e-17	1.45e-15	Down	Zm00001d006678
Zm00001d012254	1030.76	3.6726	1.8768	2.55e-17	1.75e-15	Up	Zm00001d012254
Zm00001d046318	2922.55	0.4059	-1.301	2.61e-17	1.78e-15	Down	Zm00001d046318
Zm00001d006420	104.943	3.3493	1.7439	2.67e-17	1.82e-15	Up	Zm00001d006420
Zm00001d037872	807.594	2.5462	1.3483	2.69e-17	1.82e-15	Up	Zm00001d037872
Zm00001d007213	219.204	2.7861	1.4783	2.83e-17	1.91e-15	Up	Zm00001d007213
Zm00001d018206	44.9489	7.2808	2.8641	2.84e-17	1.92e-15	Up	Zm00001d018206
Zm00001d052331	104.594	0.2533	-1.981	2.93e-17	1.98e-15	Down	Zm00001d052331
Zm00001d018090	2208.28	0.4437	-1.172	2.96e-17	1.99e-15	Down	Zm00001d018090
Zm00001d003750	370.678	3.3307	1.7358	3.11e-17	2.08e-15	Up	Zm00001d003750
Zm00001d028004	34.9862	0.06424	-3.96	3.45e-17	2.31e-15	Down	Zm00001d028004
Zm00001d045582	77.674	4.6403	2.2142	3.98e-17	2.65e-15	Up	Zm00001d045582
Zm00001d046357	2625.66	0.3478	-1.524	4.05e-17	2.7e-15	Down	Zm00001d046357
Zm00001d031344	187.204	0.1196	-3.063	4.57e-17	3.03e-15	Down	Zm00001d031344
Zm00001d013647	132.882	4.2184	2.0767	4.79e-17	3.17e-15	Up	Zm00001d013647
Zm00001d006097	83.7817	0.2402	-2.058	5.89e-17	3.88e-15	Down	Zm00001d006097
Zm00001d042810	483.077	2.0921	1.0649	6.27e-17	4.11e-15	Up	Zm00001d042810
Zm00001d031796	166.943	4.5605	2.1892	6.7e-17	4.38e-15	Up	Zm00001d031796
Zm00001d046838	1174.05	0.4832	-1.049	6.93e-17	4.52e-15	Down	Zm00001d046838
Zm00001d051753	464.888	2.5098	1.3276	6.95e-17	4.52e-15	Up	Zm00001d051753
Zm00001d015743	46.8212	0.1252	-2.998	7.35e-17	4.76e-15	Down	Zm00001d015743
Zm00001d046035	659.433	0.4204	-1.25	7.45e-17	4.81e-15	Down	Zm00001d046035
Zm00001d048709	39.9476	67.845	6.0842	8.23e-17	5.29e-15	Up	Zm00001d048709
Zm00001d042661	1012.78	0.4918	-1.024	8.39e-17	5.38e-15	Down	Zm00001d042661
Zm00001d042141	206.96	0.3643	-1.457	8.94e-17	5.72e-15	Down	Zm00001d042141
Zm00001d002132	291.583	0.2672	-1.904	1.05e-16	6.67e-15	Down	Zm00001d002132
Zm00001d053080	729.023	0.452	-1.146	1.07e-16	6.83e-15	Down	Zm00001d053080
Zm00001d014617	127.347	0.3257	-1.619	1.11e-16	7.08e-15	Down	Zm00001d014617
Zm00001d014947	1802.74	0.2263	-2.144	1.12e-16	7.12e-15	Down	Zm00001d014947
Zm00001d012378	438.721	0.3408	-1.553	1.16e-16	7.35e-15	Down	Zm00001d012378
Zm00001d026439	1214.94	2.549	1.3499	1.17e-16	7.38e-15	Up	Zm00001d026439
Zm00001d017279	4353.55	0.4622	-1.113	1.26e-16	7.91e-15	Down	Zm00001d017279
Zm00001d002091	163.329	0.3632	-1.461	1.27e-16	7.93e-15	Down	Zm00001d002091
Zm00001d030133	1594.35	2.3189	1.2134	1.3e-16	8.12e-15	Up	Zm00001d030133
Zm00001d002673	1039.12	0.3503	-1.513	1.42e-16	8.83e-15	Down	Zm00001d002673
Zm00001d026296	446.615	0.4905	-1.028	1.42e-16	8.84e-15	Down	Zm00001d026296
Zm00001d002550	419.437	0.4096	-1.288	1.53e-16	9.45e-15	Down	Zm00001d002550
Zm00001d037211	1244.73	0.4882	-1.034	1.59e-16	9.8e-15	Down	Zm00001d037211
Zm00001d021731	456.891	2.2073	1.1423	1.66e-16	1.02e-14	Up	Zm00001d021731
Zm00001d028711	174.866	3.3409	1.7403	1.75e-16	1.07e-14	Up	Zm00001d028711
Zm00001d031759	39.2786	0.08611	-3.538	1.79e-16	1.1e-14	Down	Zm00001d031759
Zm00001d048899	285.126	0.4453	-1.167	1.81e-16	1.11e-14	Down	Zm00001d048899
Zm00001d018106	1145.07	3.633	1.8612	1.87e-16	1.14e-14	Up	Zm00001d018106
Zm00001d045391	1759.97	2.2427	1.1653	1.96e-16	1.19e-14	Up	Zm00001d045391
Zm00001d032470	992.099	2.7247	1.4461	1.98e-16	1.2e-14	Up	Zm00001d032470
Zm00001d014494	111.429	11.6075	3.537	2.1e-16	1.27e-14	Up	Zm00001d014494
Zm00001d051140	41.6093	7.4961	2.9061	2.14e-16	1.29e-14	Up	Zm00001d051140
Zm00001d046569	2973.66	2.0501	1.0357	2.27e-16	1.37e-14	Up	Zm00001d046569
Zm00001d029288	146.111	3.0389	1.6035	2.32e-16	1.39e-14	Up	Zm00001d029288
Zm00001d022395	191.913	2.6574	1.41	2.35e-16	1.41e-14	Up	Zm00001d022395
Zm00001d040364	3302.94	0.4126	-1.277	2.38e-16	1.43e-14	Down	Zm00001d040364
Zm00001d002174	227.911	3.0172	1.5932	2.45e-16	1.46e-14	Up	Zm00001d002174
Zm00001d032162	357.274	0.3239	-1.627	2.63e-16	1.56e-14	Down	Zm00001d032162
Zm00001d040527	319.917	0.3404	-1.555	2.83e-16	1.67e-14	Down	Zm00001d040527
Zm00001d012456	5371.3	2.1292	1.0903	2.93e-16	1.73e-14	Up	Zm00001d012456
Zm00001d034706	200.483	0.4125	-1.277	2.97e-16	1.75e-14	Down	Zm00001d034706
Zm00001d037766	1072.66	0.4068	-1.298	3.05e-16	1.79e-14	Down	Zm00001d037766
Zm00001d008331	307.078	0.3394	-1.559	3.5e-16	2.05e-14	Down	Zm00001d008331
Zm00001d030784	133.587	0.3568	-1.487	3.6e-16	2.11e-14	Down	Zm00001d030784
Zm00001d028888	4447.77	0.443	-1.175	3.77e-16	2.2e-14	Down	Zm00001d028888
Zm00001d039642	816.841	2.3842	1.2535	3.83e-16	2.22e-14	Up	Zm00001d039642
Zm00001d048947	306.13	0.2265	-2.143	3.86e-16	2.24e-14	Down	Zm00001d048947
Zm00001d032849	195.945	3.174	1.6663	3.91e-16	2.26e-14	Up	Zm00001d032849
Zm00001d001944	113.713	2.9222	1.547	4.28e-16	2.47e-14	Up	Zm00001d001944
Zm00001d025977	1601.94	0.4888	-1.033	4.51e-16	2.59e-14	Down	Zm00001d025977
Zm00001d031621	6307.7	0.3943	-1.343	4.66e-16	2.67e-14	Down	Zm00001d031621
Zm00001d048404	891.614	2.4421	1.2881	4.75e-16	2.72e-14	Up	Zm00001d048404
Zm00001d009566	132.148	0.3076	-1.701	4.93e-16	2.82e-14	Down	Zm00001d009566
Zm00001d047853	255.936	2.2457	1.1671	5.08e-16	2.9e-14	Up	Zm00001d047853
Zm00001d020696	3088.24	0.4721	-1.083	5.35e-16	3.04e-14	Down	Zm00001d020696
Zm00001d022125	356.373	2.1844	1.1272	5.4e-16	3.06e-14	Up	Zm00001d022125
Zm00001d007918	343.771	0.2941	-1.766	5.49e-16	3.11e-14	Down	Zm00001d007918
Zm00001d027539	195.606	0.3569	-1.486	5.57e-16	3.14e-14	Down	Zm00001d027539
Zm00001d018238	70.0973	0.2705	-1.886	7e-16	3.93e-14	Down	Zm00001d018238
Zm00001d049080	2421.12	2.0552	1.0392	7.05e-16	3.95e-14	Up	Zm00001d049080
Zm00001d041960	110.519	0.3008	-1.733	7.22e-16	4.04e-14	Down	Zm00001d041960
Zm00001d034191	89.4872	0.3099	-1.69	7.59e-16	4.24e-14	Down	Zm00001d034191
Zm00001d003404	36.923	0.1312	-2.93	7.64e-16	4.26e-14	Down	Zm00001d003404
Zm00001d014178	286.19	2.2073	1.1423	7.66e-16	4.26e-14	Up	Zm00001d014178
Zm00001d023543	171.292	2.8006	1.4857	8.13e-16	4.51e-14	Up	Zm00001d023543
Zm00001d007185	168.141	0.3881	-1.365	8.52e-16	4.72e-14	Down	Zm00001d007185
Zm00001d018194	188.622	0.415	-1.269	9.26e-16	5.12e-14	Down	Zm00001d018194
Zm00001d011929	191.833	3.1063	1.6352	1.05e-15	5.79e-14	Up	Zm00001d011929
Zm00001d013469	180.734	0.3721	-1.426	1.08e-15	5.94e-14	Down	Zm00001d013469
Zm00001d052673	3355.93	2.3053	1.205	1.11e-15	6.1e-14	Up	Zm00001d052673
Zm00001d029099	36.8581	9.6411	3.2692	1.13e-15	6.19e-14	Up	Zm00001d029099
Zm00001d025205	38.481	0.1179	-3.085	1.14e-15	6.22e-14	Down	Zm00001d025205
Zm00001d025873	724.902	0.193	-2.374	1.16e-15	6.36e-14	Down	Zm00001d025873
Zm00001d039407	1738.08	2.0741	1.0525	1.17e-15	6.4e-14	Up	Zm00001d039407
Zm00001d005590	321.091	0.3892	-1.362	1.41e-15	7.66e-14	Down	Zm00001d005590
Zm00001d009431	5241.58	2.0931	1.0657	1.42e-15	7.71e-14	Up	Zm00001d009431
Zm00001d046444	260.37	0.3582	-1.481	1.59e-15	8.62e-14	Down	Zm00001d046444
Zm00001d053675	6797.6	2.1974	1.1358	1.61e-15	8.69e-14	Up	Zm00001d053675
Zm00001d024723	321.441	3.2958	1.7206	1.82e-15	9.77e-14	Up	Zm00001d024723
Zm00001d020862	120.913	0.1589	-2.654	1.84e-15	9.88e-14	Down	Zm00001d020862
Zm00001d028887	4050.31	0.4292	-1.22	2.04e-15	1.09e-13	Down	Zm00001d028887
Zm00001d019895	358.549	0.3468	-1.528	2.08e-15	1.11e-13	Down	Zm00001d019895
Zm00001d042556	58.518	0.2358	-2.084	2.37e-15	1.26e-13	Down	Zm00001d042556
Zm00001d015560	84.354	0.2945	-1.764	2.54e-15	1.35e-13	Down	Zm00001d015560
Zm00001d032334	946.043	2.1325	1.0926	2.97e-15	1.57e-13	Up	Zm00001d032334
Zm00001d045055	182.248	4.9203	2.2987	2.99e-15	1.58e-13	Up	Zm00001d045055
Zm00001d008529	1051.85	2.5716	1.3627	3.12e-15	1.65e-13	Up	Zm00001d008529
Zm00001d052696	159.751	0.3987	-1.327	3.12e-15	1.65e-13	Down	Zm00001d052696
Zm00001d022289	211.067	3.9402	1.9783	3.33e-15	1.75e-13	Up	Zm00001d022289
Zm00001d048945	149.488	0.3786	-1.401	3.36e-15	1.76e-13	Down	Zm00001d048945
Zm00001d019125	231.373	0.3955	-1.338	3.49e-15	1.83e-13	Down	Zm00001d019125
Zm00001d017276	4149.21	0.4478	-1.159	3.84e-15	2e-13	Down	Zm00001d017276
Zm00001d031977	146.943	0.351	-1.51	3.96e-15	2.06e-13	Down	Zm00001d031977
Zm00001d017908	162.506	0.3672	-1.445	4.08e-15	2.12e-13	Down	Zm00001d017908
Zm00001d038772	42.9968	9.1131	3.1879	4.24e-15	2.19e-13	Up	Zm00001d038772
Zm00001d024412	382.023	0.395	-1.34	4.71e-15	2.42e-13	Down	Zm00001d024412
Zm00001d047533	528.521	0.4738	-1.078	4.85e-15	2.49e-13	Down	Zm00001d047533
Zm00001d012666	112.546	0.3458	-1.532	5.67e-15	2.91e-13	Down	Zm00001d012666
Zm00001d018034	130.445	0.3171	-1.657	5.7e-15	2.92e-13	Down	Zm00001d018034
Zm00001d018609	91.9766	0.2394	-2.063	5.82e-15	2.97e-13	Down	Zm00001d018609
Zm00001d003434	908.604	0.4199	-1.252	5.9e-15	3e-13	Down	Zm00001d003434
Zm00001d024952	2557.83	0.4156	-1.267	6.08e-15	3.09e-13	Down	Zm00001d024952
Zm00001d028901	148.271	0.4021	-1.314	6.95e-15	3.53e-13	Down	Zm00001d028901
Zm00001d036965	800.256	2.769	1.4694	7.49e-15	3.79e-13	Up	Zm00001d036965
Zm00001d020858	226.681	0.3586	-1.48	7.67e-15	3.88e-13	Down	Zm00001d020858
Zm00001d014794	695.858	2.0858	1.0606	7.88e-15	3.97e-13	Up	Zm00001d014794
Zm00001d042449	671.144	4.5918	2.1991	8.21e-15	4.13e-13	Up	Zm00001d042449
Zm00001d035494	99.5632	0.2679	-1.9	8.88e-15	4.45e-13	Down	Zm00001d035494
Zm00001d005658	86.1608	3.5533	1.8292	9.14e-15	4.57e-13	Up	Zm00001d005658
Zm00001d000194	28.032	11.4399	3.516	9.2e-15	4.59e-13	Up	Zm00001d000194
Zm00001d045125	281.806	0.1823	-2.456	9.29e-15	4.62e-13	Down	Zm00001d045125
Zm00001d036533	245.985	0.4259	-1.231	9.97e-15	4.95e-13	Down	Zm00001d036533
Zm00001d033393	173.179	2.3508	1.2332	1.04e-14	5.18e-13	Up	Zm00001d033393
Zm00001d029218	68.0364	0.2377	-2.073	1.1e-14	5.44e-13	Down	Zm00001d029218
Zm00001d014297	726.51	2.0905	1.0639	1.18e-14	5.81e-13	Up	Zm00001d014297
Zm00001d050872	49.7061	4.1308	2.0464	1.18e-14	5.81e-13	Up	Zm00001d050872
Zm00001d012636	89.2111	0.3203	-1.642	1.28e-14	6.29e-13	Down	Zm00001d012636
Zm00001d041912	452.103	0.372	-1.427	1.29e-14	6.31e-13	Down	Zm00001d041912
Zm00001d016746	47.0291	5.1821	2.3735	1.29e-14	6.33e-13	Up	Zm00001d016746
Zm00001d037738	83.1957	3.7577	1.9098	1.34e-14	6.56e-13	Up	Zm00001d037738
Zm00001d036671	154.062	2.691	1.4281	1.35e-14	6.6e-13	Up	Zm00001d036671
Zm00001d006535	275.708	0.4273	-1.227	1.37e-14	6.68e-13	Down	Zm00001d006535
Zm00001d002157	60.4444	5.1631	2.3682	1.39e-14	6.78e-13	Up	Zm00001d002157
Zm00001d040450	92.9084	0.3043	-1.716	1.47e-14	7.1e-13	Down	Zm00001d040450
Zm00001d038105	198.492	2.9225	1.5472	1.66e-14	8.03e-13	Up	Zm00001d038105
Zm00001d003429	23.6906	17.257	4.1091	1.78e-14	8.61e-13	Up	Zm00001d003429
Zm00001d032471	364.957	2.6359	1.3983	1.79e-14	8.61e-13	Up	Zm00001d032471
Zm00001d009960	466.759	0.2783	-1.845	1.8e-14	8.67e-13	Down	Zm00001d009960
Zm00001d043988	4702.93	0.3924	-1.35	1.82e-14	8.72e-13	Down	Zm00001d043988
Zm00001d010700	129.965	3.7143	1.8931	1.88e-14	9.04e-13	Up	Zm00001d010700
Zm00001d006948	800.052	2.0676	1.0479	1.89e-14	9.04e-13	Up	Zm00001d006948
Zm00001d009309	346.69	2.4859	1.3138	1.95e-14	9.31e-13	Up	Zm00001d009309
Zm00001d027809	74.2779	0.2008	-2.316	2.04e-14	9.72e-13	Down	Zm00001d027809
Zm00001d042813	96.9164	3.3712	1.7532	2.11e-14	1e-12	Up	Zm00001d042813
Zm00001d026560	76.6655	0.2499	-2.001	2.14e-14	1.02e-12	Down	Zm00001d026560
Zm00001d000112	1047.96	2.0675	1.0479	2.15e-14	1.02e-12	Up	Zm00001d000112
Zm00001d004730	326.919	2.6263	1.393	2.27e-14	1.07e-12	Up	Zm00001d004730
Zm00001d032636	109.805	0.2835	-1.819	2.32e-14	1.09e-12	Down	Zm00001d032636
Zm00001d005594	787.59	0.4735	-1.079	2.41e-14	1.13e-12	Down	Zm00001d005594
Zm00001d006217	111.485	3.1014	1.6329	2.44e-14	1.15e-12	Up	Zm00001d006217
Zm00001d006241	47.945	4.9138	2.2968	2.49e-14	1.16e-12	Up	Zm00001d006241
Zm00001d039923	79.454	0.2328	-2.103	2.64e-14	1.23e-12	Down	Zm00001d039923
Zm00001d021901	808.005	0.4351	-1.201	2.67e-14	1.24e-12	Down	Zm00001d021901
Zm00001d014820	491.198	0.3779	-1.404	2.78e-14	1.29e-12	Down	Zm00001d014820
Zm00001d046755	47.9156	4.9791	2.3159	2.87e-14	1.33e-12	Up	Zm00001d046755
Zm00001d052835	228.233	0.1936	-2.369	2.93e-14	1.36e-12	Down	Zm00001d052835
Zm00001d023213	2679.16	0.4827	-1.051	3.07e-14	1.42e-12	Down	Zm00001d023213
Zm00001d043458	32.0364	0.136	-2.878	3.14e-14	1.45e-12	Down	Zm00001d043458
Zm00001d026042	118.587	0.2984	-1.745	3.41e-14	1.57e-12	Down	Zm00001d026042
Zm00001d051166	2252.97	0.4459	-1.165	3.82e-14	1.75e-12	Down	Zm00001d051166
Zm00001d022435	137.533	2.4841	1.3127	4.03e-14	1.84e-12	Up	Zm00001d022435
Zm00001d053160	282.731	0.3991	-1.325	4.03e-14	1.84e-12	Down	Zm00001d053160
Zm00001d026014	311.926	0.3005	-1.735	4.21e-14	1.92e-12	Down	Zm00001d026014
Zm00001d020171	145.304	0.2816	-1.828	4.33e-14	1.97e-12	Down	Zm00001d020171
Zm00001d023216	281.321	0.2342	-2.094	4.77e-14	2.17e-12	Down	Zm00001d023216
Zm00001d002496	41.9005	5.0672	2.3412	4.99e-14	2.27e-12	Up	Zm00001d002496
Zm00001d052792	154.515	0.3925	-1.349	5.01e-14	2.27e-12	Down	Zm00001d052792
Zm00001d044339	1631.23	0.4952	-1.014	5.17e-14	2.33e-12	Down	Zm00001d044339
Zm00001d017713	1819.4	0.4434	-1.173	5.38e-14	2.42e-12	Down	Zm00001d017713
Zm00001d002705	76.9877	3.6579	1.871	5.39e-14	2.42e-12	Up	Zm00001d002705
Zm00001d007477	964.596	2.1064	1.0748	5.41e-14	2.43e-12	Up	Zm00001d007477
Zm00001d028603	862.887	2.0467	1.0333	5.77e-14	2.59e-12	Up	Zm00001d028603
Zm00001d048061	231.471	0.1707	-2.551	5.98e-14	2.67e-12	Down	Zm00001d048061
Zm00001d017804	36.9799	0.01077	-6.537	6.24e-14	2.77e-12	Down	Zm00001d017804
Zm00001d011303	62.5219	10.6276	3.4097	6.28e-14	2.79e-12	Up	Zm00001d011303
Zm00001d049657	137.199	0.3135	-1.674	6.31e-14	2.79e-12	Down	Zm00001d049657
Zm00001d012146	144.46	0.3915	-1.353	6.46e-14	2.85e-12	Down	Zm00001d012146
Zm00001d040245	74.0013	0.2193	-2.189	6.48e-14	2.86e-12	Down	Zm00001d040245
Zm00001d026603	135.003	3.7296	1.899	6.73e-14	2.96e-12	Up	Zm00001d026603
Zm00001d007597	315.628	0.48	-1.059	6.84e-14	3.01e-12	Down	Zm00001d007597
Zm00001d045974	25.9702	13.7195	3.7782	6.9e-14	3.03e-12	Up	Zm00001d045974
Zm00001d029648	1137.71	0.3492	-1.518	7.06e-14	3.09e-12	Down	Zm00001d029648
Zm00001d002601	3947.84	2.5257	1.3367	7.3e-14	3.19e-12	Up	Zm00001d002601
Zm00001d010200	183.698	3.3319	1.7364	7.68e-14	3.36e-12	Up	Zm00001d010200
Zm00001d013795	538.823	2.0619	1.044	7.98e-14	3.48e-12	Up	Zm00001d013795
Zm00001d041214	1384.81	0.4431	-1.174	8.35e-14	3.63e-12	Down	Zm00001d041214
Zm00001d039533	26.2119	14.8181	3.8893	8.49e-14	3.68e-12	Up	Zm00001d039533
Zm00001d031899	47.1337	5.2897	2.4032	8.5e-14	3.68e-12	Up	Zm00001d031899
Zm00001d043477	2282.59	2.3976	1.2616	8.72e-14	3.77e-12	Up	Zm00001d043477
Zm00001d013243	350.104	0.4456	-1.166	8.72e-14	3.77e-12	Down	Zm00001d013243
Zm00001d043187	411.159	2.1384	1.0965	9.07e-14	3.91e-12	Up	Zm00001d043187
Zm00001d013786	292.396	2.5812	1.368	9.39e-14	4.04e-12	Up	Zm00001d013786
Zm00001d011268	90.0696	0.2609	-1.939	9.68e-14	4.16e-12	Down	Zm00001d011268
Zm00001d020921	239.135	0.3424	-1.546	9.82e-14	4.21e-12	Down	Zm00001d020921
Zm00001d026652	200.067	2.4658	1.3021	1.02e-13	4.36e-12	Up	Zm00001d026652
Zm00001d021446	287.936	2.605	1.3813	1.04e-13	4.45e-12	Up	Zm00001d021446
Zm00001d026056	741.97	2.395	1.26	1.06e-13	4.53e-12	Up	Zm00001d026056
Zm00001d048950	326.354	0.2563	-1.964	1.08e-13	4.61e-12	Down	Zm00001d048950
Zm00001d052591	29.207	0.06199	-4.012	1.14e-13	4.84e-12	Down	Zm00001d052591
Zm00001d029829	341.829	0.3038	-1.719	1.16e-13	4.9e-12	Down	Zm00001d029829
Zm00001d032000	41.6384	0.1754	-2.511	1.24e-13	5.24e-12	Down	Zm00001d032000
Zm00001d014562	329.049	3.2206	1.6873	1.25e-13	5.28e-12	Up	Zm00001d014562
Zm00001d028967	47.4419	4.9706	2.3134	1.25e-13	5.28e-12	Up	Zm00001d028967
Zm00001d026029	164.611	0.3528	-1.503	1.3e-13	5.45e-12	Down	Zm00001d026029
Zm00001d037492	1082.17	0.4772	-1.067	1.31e-13	5.5e-12	Down	Zm00001d037492
Zm00001d044899	68.7517	4.3235	2.1122	1.31e-13	5.51e-12	Up	Zm00001d044899
Zm00001d052336	1147.1	0.4968	-1.009	1.53e-13	6.36e-12	Down	Zm00001d052336
Zm00001d045316	323.078	0.4959	-1.012	1.57e-13	6.52e-12	Down	Zm00001d045316
Zm00001d035609	141.159	3.3763	1.7554	1.58e-13	6.54e-12	Up	Zm00001d035609
Zm00001d022290	191.458	0.3777	-1.405	1.59e-13	6.57e-12	Down	Zm00001d022290
Zm00001d002186	2094.22	2.1285	1.0898	1.59e-13	6.59e-12	Up	Zm00001d002186
Zm00001d020544	538.798	0.366	-1.45	1.64e-13	6.78e-12	Down	Zm00001d020544
Zm00001d040034	140.98	0.3078	-1.7	1.76e-13	7.23e-12	Down	Zm00001d040034
Zm00001d031529	264.454	2.2486	1.169	1.77e-13	7.26e-12	Up	Zm00001d031529
Zm00001d029164	396.853	0.3813	-1.391	1.78e-13	7.29e-12	Down	Zm00001d029164
Zm00001d034067	69.3494	0.2864	-1.804	1.89e-13	7.72e-12	Down	Zm00001d034067
Zm00001d032888	52.1192	5.3573	2.4215	1.94e-13	7.93e-12	Up	Zm00001d032888
Zm00001d008406	376.897	0.4629	-1.111	1.96e-13	7.97e-12	Down	Zm00001d008406
Zm00001d041725	167.374	2.3246	1.217	1.96e-13	7.97e-12	Up	Zm00001d041725
Zm00001d011357	1455.18	0.4499	-1.152	2.05e-13	8.35e-12	Down	Zm00001d011357
Zm00001d011117	72.3299	4.8906	2.29	2.06e-13	8.36e-12	Up	Zm00001d011117
Zm00001d002422	133.458	0.3128	-1.677	2.07e-13	8.37e-12	Down	Zm00001d002422
Zm00001d045279	129.789	2.6839	1.4243	2.12e-13	8.56e-12	Up	Zm00001d045279
Zm00001d038860	484.813	3.7933	1.9234	2.13e-13	8.61e-12	Up	Zm00001d038860
Zm00001d005624	176.569	0.2254	-2.149	2.15e-13	8.66e-12	Down	Zm00001d005624
Zm00001d026436	22.8186	0.004227	-7.886	2.17e-13	8.73e-12	Down	Zm00001d026436
Zm00001d008495	567.443	0.3686	-1.44	2.17e-13	8.73e-12	Down	Zm00001d008495
Zm00001d025065	194.017	0.3909	-1.355	2.2e-13	8.83e-12	Down	Zm00001d025065
Zm00001d012479	389.648	2.1059	1.0744	2.33e-13	9.3e-12	Up	Zm00001d012479
Zm00001d044640	84.2977	0.2663	-1.909	2.36e-13	9.4e-12	Down	Zm00001d044640
Zm00001d006467	170.894	0.3059	-1.709	2.38e-13	9.48e-12	Down	Zm00001d006467
Zm00001d009103	1703.55	4.1553	2.055	2.39e-13	9.51e-12	Up	Zm00001d009103
Zm00001d018367	669.994	0.2899	-1.786	2.47e-13	9.81e-12	Down	Zm00001d018367
Zm00001d014971	226.657	0.2007	-2.317	2.62e-13	1.04e-11	Down	Zm00001d014971
Zm00001d021739	972.852	2.1076	1.0756	2.74e-13	1.09e-11	Up	Zm00001d021739
Zm00001d041453	1403.85	2.4793	1.3099	2.79e-13	1.1e-11	Up	Zm00001d041453
Zm00001d023859	2667.51	7.6324	2.9321	2.81e-13	1.11e-11	Up	Zm00001d023859
Zm00001d018195	169.086	2.5832	1.3692	3.1e-13	1.22e-11	Up	Zm00001d018195
Zm00001d031064	206.766	0.4049	-1.304	3.17e-13	1.25e-11	Down	Zm00001d031064
Zm00001d040651	452.427	3.6577	1.8709	3.31e-13	1.3e-11	Up	Zm00001d040651
Zm00001d017698	119.853	3.1003	1.6324	3.58e-13	1.4e-11	Up	Zm00001d017698
Zm00001d016255	955.018	0.4319	-1.211	3.89e-13	1.52e-11	Down	Zm00001d016255
Zm00001d033654	437.248	2.515	1.3305	4.01e-13	1.56e-11	Up	Zm00001d033654
Zm00001d052376	142.106	0.385	-1.377	4.01e-13	1.56e-11	Down	Zm00001d052376
Zm00001d021010	35.0076	0.1559	-2.681	4.1e-13	1.59e-11	Down	Zm00001d021010
Zm00001d010832	40.8444	4.971	2.3135	4.1e-13	1.59e-11	Up	Zm00001d010832
Zm00001d029708	246.898	0.2699	-1.89	4.17e-13	1.61e-11	Down	Zm00001d029708
Zm00001d037810	622.623	2.2942	1.198	4.51e-13	1.74e-11	Up	Zm00001d037810
Zm00001d026597	287.14	3.089	1.6272	4.83e-13	1.86e-11	Up	Zm00001d026597
Zm00001d038718	292.086	2.7799	1.475	4.84e-13	1.87e-11	Up	Zm00001d038718
Zm00001d030464	43.1423	0.2066	-2.275	5.24e-13	2.01e-11	Down	Zm00001d030464
Zm00001d037681	46.8481	0.194	-2.366	5.53e-13	2.12e-11	Down	Zm00001d037681
Zm00001d043158	2622.83	0.4896	-1.03	5.55e-13	2.13e-11	Down	Zm00001d043158
Zm00001d006010	1733.48	0.3469	-1.528	5.64e-13	2.15e-11	Down	Zm00001d006010
Zm00001d009512	603.993	2.4194	1.2746	5.97e-13	2.28e-11	Up	Zm00001d009512
Zm00001d032745	239.611	0.4803	-1.058	6.03e-13	2.3e-11	Down	Zm00001d032745
Zm00001d041880	3895.79	2.2406	1.1639	6.04e-13	2.3e-11	Up	Zm00001d041880
Zm00001d010038	25.3811	15.6504	3.9681	6.07e-13	2.31e-11	Up	Zm00001d010038
Zm00001d029963	818.639	2.0698	1.0495	6.43e-13	2.44e-11	Up	Zm00001d029963
Zm00001d017326	126.332	3.0109	1.5902	6.47e-13	2.45e-11	Up	Zm00001d017326
Zm00001d018097	56.3519	3.2895	1.7179	6.61e-13	2.5e-11	Up	Zm00001d018097
Zm00001d011846	64.6796	0.2791	-1.841	6.61e-13	2.5e-11	Down	Zm00001d011846
Zm00001d024522	424.412	2.7322	1.45	7.28e-13	2.75e-11	Up	Zm00001d024522
Zm00001d002743	50.6273	5.6418	2.4962	7.48e-13	2.82e-11	Up	Zm00001d002743
Zm00001d008189	2676.82	2.0937	1.066	7.62e-13	2.87e-11	Up	Zm00001d008189
Zm00001d012477	284.517	2.6292	1.3946	7.78e-13	2.92e-11	Up	Zm00001d012477
Zm00001d005051	310.348	0.4426	-1.176	7.93e-13	2.97e-11	Down	Zm00001d005051
Zm00001d005251	219.409	0.3279	-1.609	8e-13	3e-11	Down	Zm00001d005251
Zm00001d041787	288.813	0.4617	-1.115	8.04e-13	3.01e-11	Down	Zm00001d041787
Zm00001d028558	653.413	2.0039	1.0028	8.1e-13	3.02e-11	Up	Zm00001d028558
Zm00001d036206	63.0828	0.278	-1.847	8.11e-13	3.02e-11	Down	Zm00001d036206
Zm00001d043432	255.817	0.4307	-1.215	9.43e-13	3.5e-11	Down	Zm00001d043432
Zm00001d052224	994.386	0.3351	-1.578	9.49e-13	3.51e-11	Down	Zm00001d052224
Zm00001d051397	229.365	2.2312	1.1578	9.88e-13	3.65e-11	Up	Zm00001d051397
Zm00001d016582	191.42	3.047	1.6074	1.07e-12	3.94e-11	Up	Zm00001d016582
Zm00001d016826	169.103	0.3965	-1.335	1.13e-12	4.15e-11	Down	Zm00001d016826
Zm00001d024204	323.303	2.3275	1.2188	1.23e-12	4.51e-11	Up	Zm00001d024204
Zm00001d010825	880.99	0.4795	-1.06	1.24e-12	4.53e-11	Down	Zm00001d010825
Zm00001d042026	336.556	0.4356	-1.199	1.33e-12	4.86e-11	Down	Zm00001d042026
Zm00001d015658	1945.09	0.466	-1.102	1.37e-12	5.01e-11	Down	Zm00001d015658
Zm00001d012813	41.7507	0.1992	-2.327	1.37e-12	5.02e-11	Down	Zm00001d012813
Zm00001d022510	910.367	0.4756	-1.072	1.38e-12	5.03e-11	Down	Zm00001d022510
Zm00001d013719	20.1931	23.7649	4.5708	1.39e-12	5.05e-11	Up	Zm00001d013719
Zm00001d009146	10126.4	0.4947	-1.015	1.43e-12	5.21e-11	Down	Zm00001d009146
Zm00001d029447	51.0321	0.2301	-2.12	1.51e-12	5.46e-11	Down	Zm00001d029447
Zm00001d026289	152.571	0.3676	-1.444	1.53e-12	5.54e-11	Down	Zm00001d026289
Zm00001d034925	143.909	4.1484	2.0526	1.63e-12	5.88e-11	Up	Zm00001d034925
Zm00001d053028	122.67	0.4038	-1.308	1.67e-12	6.01e-11	Down	Zm00001d053028
Zm00001d043766	244.754	2.0722	1.0512	1.73e-12	6.21e-11	Up	Zm00001d043766
Zm00001d011036	346.534	0.3123	-1.679	1.74e-12	6.23e-11	Down	Zm00001d011036
Zm00001d046941	236.928	0.3867	-1.371	1.76e-12	6.32e-11	Down	Zm00001d046941
Zm00001d035553	237.578	0.3505	-1.513	1.78e-12	6.36e-11	Down	Zm00001d035553
Zm00001d014990	29.135	0.01364	-6.196	1.79e-12	6.37e-11	Down	Zm00001d014990
Zm00001d053603	430.179	2.1298	1.0907	1.79e-12	6.37e-11	Up	Zm00001d053603
Zm00001d008853	188.593	0.3047	-1.715	1.83e-12	6.52e-11	Down	Zm00001d008853
Zm00001d044162	675.943	2.0831	1.0587	1.87e-12	6.65e-11	Up	Zm00001d044162
Zm00001d046489	391.168	2.4399	1.2868	1.91e-12	6.79e-11	Up	Zm00001d046489
Zm00001d022524	318.644	0.4033	-1.31	1.96e-12	6.93e-11	Down	Zm00001d022524
Zm00001d020929	216.097	0.3767	-1.408	1.97e-12	6.97e-11	Down	Zm00001d020929
Zm00001d005995	446.217	0.4617	-1.115	1.99e-12	7.02e-11	Down	Zm00001d005995
Zm00001d005454	139.168	0.2844	-1.814	2.07e-12	7.32e-11	Down	Zm00001d005454
Zm00001d027441	217.313	2.5315	1.34	2.08e-12	7.33e-11	Up	Zm00001d027441
Zm00001d039000	287.074	2.9545	1.5629	2.1e-12	7.38e-11	Up	Zm00001d039000
Zm00001d025771	109.194	0.3564	-1.489	2.17e-12	7.62e-11	Down	Zm00001d025771
Zm00001d038186	50.49	4.3753	2.1294	2.17e-12	7.63e-11	Up	Zm00001d038186
Zm00001d002725	299.558	0.4162	-1.265	2.2e-12	7.69e-11	Down	Zm00001d002725
Zm00001d020910	2713.22	0.3221	-1.635	2.26e-12	7.92e-11	Down	Zm00001d020910
Zm00001d052233	1775.06	0.4637	-1.109	2.3e-12	8.04e-11	Down	Zm00001d052233
Zm00001d040340	372.112	0.4911	-1.026	2.41e-12	8.41e-11	Down	Zm00001d040340
Zm00001d010446	44.126	0.1347	-2.892	2.42e-12	8.42e-11	Down	Zm00001d010446
Zm00001d025541	565.086	0.3056	-1.71	2.68e-12	9.31e-11	Down	Zm00001d025541
Zm00001d047618	305.873	0.3832	-1.384	2.77e-12	9.62e-11	Down	Zm00001d047618
Zm00001d035297	620.738	2.3227	1.2158	2.78e-12	9.63e-11	Up	Zm00001d035297
Zm00001d026137	271.595	2.7398	1.4541	2.79e-12	9.64e-11	Up	Zm00001d026137
Zm00001d041987	67.9519	5.4822	2.4548	2.79e-12	9.65e-11	Up	Zm00001d041987
Zm00001d005148	188.748	2.3632	1.2408	2.88e-12	9.93e-11	Up	Zm00001d005148
Zm00001d018620	54.7457	0.2328	-2.103	2.92e-12	1.01e-10	Down	Zm00001d018620
Zm00001d023360	233.425	0.4662	-1.101	2.98e-12	1.03e-10	Down	Zm00001d023360
Zm00001d047115	3073.55	0.4455	-1.167	3.02e-12	1.04e-10	Down	Zm00001d047115
Zm00001d047492	275.443	0.3563	-1.489	3.07e-12	1.06e-10	Down	Zm00001d047492
Zm00001d031790	328.651	0.4534	-1.141	3.17e-12	1.09e-10	Down	Zm00001d031790
Zm00001d008493	98.9621	2.7343	1.4512	3.32e-12	1.14e-10	Up	Zm00001d008493
Zm00001d017711	16.7436	193.825	7.5986	3.52e-12	1.2e-10	Up	Zm00001d017711
Zm00001d043221	116.953	0.3316	-1.593	3.52e-12	1.2e-10	Down	Zm00001d043221
Zm00001d023395	486.932	0.2467	-2.019	3.76e-12	1.28e-10	Down	Zm00001d023395
Zm00001d015649	599.88	0.4941	-1.017	4.06e-12	1.38e-10	Down	Zm00001d015649
Zm00001d029388	173.065	0.3899	-1.359	4.12e-12	1.4e-10	Down	Zm00001d029388
Zm00001d006538	347.445	0.3612	-1.469	4.15e-12	1.41e-10	Down	Zm00001d006538
Zm00001d003209	918.882	2.017	1.0122	4.26e-12	1.44e-10	Up	Zm00001d003209
Zm00001d041450	733.991	2.5259	1.3368	4.42e-12	1.49e-10	Up	Zm00001d041450
Zm00001d014043	53.5145	3.3701	1.7528	4.46e-12	1.51e-10	Up	Zm00001d014043
Zm00001d046416	21.8633	0.09105	-3.457	4.54e-12	1.53e-10	Down	Zm00001d046416
Zm00001d021763	23.0477	7.6047	2.9269	4.62e-12	1.55e-10	Up	Zm00001d021763
Zm00001d038192	68.9427	0.3242	-1.625	4.62e-12	1.55e-10	Down	Zm00001d038192
Zm00001d016697	541.529	0.4589	-1.124	4.78e-12	1.6e-10	Down	Zm00001d016697
Zm00001d018883	205.371	0.4036	-1.309	4.99e-12	1.67e-10	Down	Zm00001d018883
Zm00001d016237	565.505	0.3915	-1.353	4.99e-12	1.67e-10	Down	Zm00001d016237
Zm00001d029289	107.582	2.8951	1.5336	5.53e-12	1.84e-10	Up	Zm00001d029289
Zm00001d002592	174.383	0.3528	-1.503	5.58e-12	1.86e-10	Down	Zm00001d002592
Zm00001d034851	753.688	2.1105	1.0776	5.84e-12	1.94e-10	Up	Zm00001d034851
Zm00001d041653	32.7941	0.189	-2.404	6.17e-12	2.05e-10	Down	Zm00001d041653
Zm00001d018435	28.4119	6.8273	2.7713	6.35e-12	2.1e-10	Up	Zm00001d018435
Zm00001d009899	993.648	0.4759	-1.071	6.35e-12	2.1e-10	Down	Zm00001d009899
Zm00001d004310	38.256	5.5898	2.4828	6.73e-12	2.22e-10	Up	Zm00001d004310
Zm00001d005951	55.9587	4.1898	2.0669	6.78e-12	2.23e-10	Up	Zm00001d005951
Zm00001d000203	54.8857	0.2365	-2.08	7.14e-12	2.34e-10	Down	Zm00001d000203
Zm00001d019450	43.0901	5.1855	2.3745	7.42e-12	2.43e-10	Up	Zm00001d019450
Zm00001d028125	39.087	4.2353	2.0825	7.62e-12	2.49e-10	Up	Zm00001d028125
Zm00001d048349	223.048	0.4758	-1.072	7.78e-12	2.53e-10	Down	Zm00001d048349
Zm00001d043527	726.795	2.0024	1.0017	8.14e-12	2.64e-10	Up	Zm00001d043527
Zm00001d017714	687.159	0.4957	-1.013	8.38e-12	2.72e-10	Down	Zm00001d017714
Zm00001d043473	806.294	2.0516	1.0368	9.45e-12	3.06e-10	Up	Zm00001d043473
Zm00001d008273	119.759	0.2137	-2.226	9.74e-12	3.15e-10	Down	Zm00001d008273
Zm00001d033020	61.6059	0.1964	-2.348	1e-11	3.23e-10	Down	Zm00001d033020
Zm00001d048390	20.1839	0.05535	-4.175	1.05e-11	3.36e-10	Down	Zm00001d048390
Zm00001d032808	323.648	2.0341	1.0244	1.1e-11	3.52e-10	Up	Zm00001d032808
Zm00001d018605	156.516	0.4298	-1.218	1.1e-11	3.54e-10	Down	Zm00001d018605
Zm00001d002163	411.635	2.1689	1.117	1.11e-11	3.54e-10	Up	Zm00001d002163
Zm00001d049028	1712.77	0.4118	-1.28	1.15e-11	3.67e-10	Down	Zm00001d049028
Zm00001d045836	137.925	3.7831	1.9196	1.18e-11	3.76e-10	Up	Zm00001d045836
Zm00001d037701	45.8991	0.1499	-2.738	1.2e-11	3.82e-10	Down	Zm00001d037701
Zm00001d027621	221.837	2.4099	1.269	1.2e-11	3.82e-10	Up	Zm00001d027621
Zm00001d019062	1386.69	0.4278	-1.225	1.21e-11	3.83e-10	Down	Zm00001d019062
Zm00001d045647	30.4573	8.2255	3.0401	1.23e-11	3.9e-10	Up	Zm00001d045647
Zm00001d019365	383.22	2.2222	1.152	1.26e-11	3.97e-10	Up	Zm00001d019365
Zm00001d047045	425.604	2.2137	1.1465	1.35e-11	4.25e-10	Up	Zm00001d047045
Zm00001d034338	73.257	0.2479	-2.012	1.39e-11	4.39e-10	Down	Zm00001d034338
Zm00001d051349	152.269	2.5365	1.3429	1.48e-11	4.64e-10	Up	Zm00001d051349
Zm00001d028806	480.184	0.386	-1.373	1.5e-11	4.7e-10	Down	Zm00001d028806
Zm00001d020794	303.857	0.396	-1.336	1.54e-11	4.83e-10	Down	Zm00001d020794
Zm00001d047208	44.1789	3.9687	1.9887	1.55e-11	4.86e-10	Up	Zm00001d047208
Zm00001d009918	53.7445	0.2637	-1.923	1.56e-11	4.86e-10	Down	Zm00001d009918
Zm00001d008548	519.64	0.3326	-1.588	1.58e-11	4.91e-10	Down	Zm00001d008548
Zm00001d043614	41.5068	4.0466	2.0167	1.59e-11	4.95e-10	Up	Zm00001d043614
Zm00001d050988	66.5712	0.2204	-2.182	1.72e-11	5.35e-10	Down	Zm00001d050988
Zm00001d014597	66.7199	0.291	-1.781	1.83e-11	5.65e-10	Down	Zm00001d014597
Zm00001d010736	219.251	0.3504	-1.513	1.91e-11	5.9e-10	Down	Zm00001d010736
Zm00001d007254	33.6311	0.1471	-2.765	1.91e-11	5.9e-10	Down	Zm00001d007254
Zm00001d008370	343.923	3.3398	1.7397	2e-11	6.16e-10	Up	Zm00001d008370
Zm00001d039542	381.967	3.1795	1.6688	2.02e-11	6.2e-10	Up	Zm00001d039542
Zm00001d021634	118.736	0.1969	-2.344	2.05e-11	6.29e-10	Down	Zm00001d021634
Zm00001d028165	47.1255	0.1583	-2.66	2.08e-11	6.4e-10	Down	Zm00001d028165
Zm00001d051849	663.286	0.3835	-1.383	2.18e-11	6.69e-10	Down	Zm00001d051849
Zm00001d031619	313.118	2.8896	1.5309	2.19e-11	6.7e-10	Up	Zm00001d031619
Zm00001d041701	301.048	0.4608	-1.118	2.23e-11	6.8e-10	Down	Zm00001d041701
Zm00001d020147	112.08	0.3607	-1.471	2.27e-11	6.92e-10	Down	Zm00001d020147
Zm00001d029125	17.1936	17.4195	4.1226	2.42e-11	7.37e-10	Up	Zm00001d029125
Zm00001d029134	298.303	2.1379	1.0962	2.44e-11	7.43e-10	Up	Zm00001d029134
Zm00001d049926	58.3021	3.6459	1.8663	2.51e-11	7.6e-10	Up	Zm00001d049926
Zm00001d014386	123.168	0.3524	-1.505	2.51e-11	7.6e-10	Down	Zm00001d014386
Zm00001d051938	413.118	2.8403	1.5061	2.54e-11	7.69e-10	Up	Zm00001d051938
Zm00001d048389	96.0354	3.4084	1.7691	2.64e-11	7.97e-10	Up	Zm00001d048389
Zm00001d005012	394.628	2.0808	1.0572	2.7e-11	8.14e-10	Up	Zm00001d005012
Zm00001d043063	44.3302	5.1281	2.3584	2.71e-11	8.18e-10	Up	Zm00001d043063
Zm00001d030542	502.843	0.4895	-1.031	2.74e-11	8.26e-10	Down	Zm00001d030542
Zm00001d036927	1148.05	2.0033	1.0024	2.82e-11	8.47e-10	Up	Zm00001d036927
Zm00001d022516	298.421	3.0324	1.6004	2.9e-11	8.71e-10	Up	Zm00001d022516
Zm00001d001989	141.703	0.301	-1.732	2.9e-11	8.71e-10	Down	Zm00001d001989
Zm00001d040318	1882.39	2.071	1.0504	2.92e-11	8.75e-10	Up	Zm00001d040318
Zm00001d036788	70.3935	3.219	1.6866	2.95e-11	8.85e-10	Up	Zm00001d036788
Zm00001d020006	87.5812	3.9015	1.964	3.1e-11	9.27e-10	Up	Zm00001d020006
Zm00001d036072	782.268	0.477	-1.068	3.16e-11	9.44e-10	Down	Zm00001d036072
Zm00001d032353	238.494	2.3936	1.2592	3.18e-11	9.47e-10	Up	Zm00001d032353
Zm00001d026126	976.606	2.0521	1.0371	3.21e-11	9.55e-10	Up	Zm00001d026126
Zm00001d048843	59.9805	0.3252	-1.621	3.49e-11	1.04e-09	Down	Zm00001d048843
Zm00001d032058	115.092	2.6497	1.4058	3.69e-11	1.09e-09	Up	Zm00001d032058
Zm00001d050457	193.263	2.2789	1.1883	3.8e-11	1.12e-09	Up	Zm00001d050457
Zm00001d029707	54.8306	0.2922	-1.775	4.1e-11	1.21e-09	Down	Zm00001d029707
Zm00001d008749	182.043	0.2177	-2.199	4.11e-11	1.21e-09	Down	Zm00001d008749
Zm00001d048692	213.704	2.5512	1.3512	4.22e-11	1.24e-09	Up	Zm00001d048692
Zm00001d021654	268.731	0.4873	-1.037	4.24e-11	1.24e-09	Down	Zm00001d021654
Zm00001d038068	94.2288	4.2508	2.0877	4.31e-11	1.26e-09	Up	Zm00001d038068
Zm00001d032618	558.157	0.3495	-1.517	4.47e-11	1.31e-09	Down	Zm00001d032618
Zm00001d047503	920.45	0.4419	-1.178	4.5e-11	1.31e-09	Down	Zm00001d047503
Zm00001d049244	97.2531	2.7271	1.4474	4.53e-11	1.32e-09	Up	Zm00001d049244
Zm00001d037650	81.8972	3.175	1.6668	4.56e-11	1.33e-09	Up	Zm00001d037650
Zm00001d022305	189.008	0.4729	-1.08	4.85e-11	1.41e-09	Down	Zm00001d022305
Zm00001d013598	68.4577	5.1574	2.3666	4.94e-11	1.43e-09	Up	Zm00001d013598
Zm00001d026156	116.156	0.3744	-1.417	4.97e-11	1.44e-09	Down	Zm00001d026156
Zm00001d027749	77.3535	3.0977	1.6312	5.23e-11	1.51e-09	Up	Zm00001d027749
Zm00001d011847	297.978	0.4491	-1.155	5.28e-11	1.52e-09	Down	Zm00001d011847
Zm00001d033790	1288.07	0.3994	-1.324	5.44e-11	1.56e-09	Down	Zm00001d033790
Zm00001d034875	26.5206	6.9143	2.7896	5.47e-11	1.57e-09	Up	Zm00001d034875
Zm00001d013945	40.9027	0.1989	-2.33	5.52e-11	1.58e-09	Down	Zm00001d013945
Zm00001d052263	60.8466	2.9287	1.5502	5.57e-11	1.6e-09	Up	Zm00001d052263
Zm00001d007686	64.0653	0.3175	-1.655	5.68e-11	1.63e-09	Down	Zm00001d007686
Zm00001d016308	249.219	0.4104	-1.285	5.72e-11	1.64e-09	Down	Zm00001d016308
Zm00001d033976	2189.84	0.4618	-1.115	5.97e-11	1.7e-09	Down	Zm00001d033976
Zm00001d018601	42.9077	4.7282	2.2413	6.04e-11	1.72e-09	Up	Zm00001d018601
Zm00001d033407	29.872	0.1998	-2.323	6.12e-11	1.74e-09	Down	Zm00001d033407
Zm00001d001896	333.375	0.4897	-1.03	6.25e-11	1.77e-09	Down	Zm00001d001896
Zm00001d048317	609.419	2.1086	1.0763	6.52e-11	1.85e-09	Up	Zm00001d048317
Zm00001d042095	104.062	0.2991	-1.741	6.57e-11	1.86e-09	Down	Zm00001d042095
Zm00001d050266	128.598	0.4388	-1.188	6.63e-11	1.88e-09	Down	Zm00001d050266
Zm00001d052041	104.052	0.2938	-1.767	6.79e-11	1.92e-09	Down	Zm00001d052041
Zm00001d053432	254.16	2.1117	1.0784	6.95e-11	1.96e-09	Up	Zm00001d053432
Zm00001d018638	36.4613	0.1374	-2.864	7.21e-11	2.04e-09	Down	Zm00001d018638
Zm00001d021519	286.798	0.4759	-1.071	7.49e-11	2.11e-09	Down	Zm00001d021519
Zm00001d042143	397.7	0.2714	-1.881	7.6e-11	2.14e-09	Down	Zm00001d042143
Zm00001d003190	265.403	0.1139	-3.134	7.89e-11	2.22e-09	Down	Zm00001d003190
Zm00001d052333	193.869	4.0227	2.0082	7.95e-11	2.23e-09	Up	Zm00001d052333
Zm00001d009619	120.518	0.3156	-1.664	8.04e-11	2.25e-09	Down	Zm00001d009619
Zm00001d020556	232.521	0.3743	-1.418	8.23e-11	2.3e-09	Down	Zm00001d020556
Zm00001d038651	166.114	2.1769	1.1222	8.29e-11	2.31e-09	Up	Zm00001d038651
Zm00001d039183	977.823	0.4803	-1.058	8.4e-11	2.34e-09	Down	Zm00001d039183
Zm00001d029353	2112.72	2.0809	1.0572	8.43e-11	2.34e-09	Up	Zm00001d029353
Zm00001d048054	185.468	0.3199	-1.644	8.43e-11	2.34e-09	Down	Zm00001d048054
Zm00001d038409	191.399	0.4693	-1.091	9e-11	2.49e-09	Down	Zm00001d038409
Zm00001d035021	346.199	0.3079	-1.7	9.01e-11	2.5e-09	Down	Zm00001d035021
Zm00001d037729	54.1483	0.2488	-2.007	9.56e-11	2.64e-09	Down	Zm00001d037729
Zm00001d027448	213.802	2.4767	1.3084	9.67e-11	2.67e-09	Up	Zm00001d027448
Zm00001d045680	209.852	0.333	-1.586	9.67e-11	2.67e-09	Down	Zm00001d045680
Zm00001d046966	38.6538	0.1792	-2.48	9.97e-11	2.75e-09	Down	Zm00001d046966
Zm00001d032222	102.657	0.3341	-1.582	9.97e-11	2.75e-09	Down	Zm00001d032222
Zm00001d003671	46.1575	4.6473	2.2164	1.02e-10	2.81e-09	Up	Zm00001d003671
Zm00001d047420	88.5156	4.4705	2.1604	1.03e-10	2.82e-09	Up	Zm00001d047420
Zm00001d011097	1837.85	0.4305	-1.216	1.04e-10	2.85e-09	Down	Zm00001d011097
Zm00001d033344	287.842	0.4815	-1.054	1.12e-10	3.05e-09	Down	Zm00001d033344
Zm00001d007623	710.336	2.9695	1.5702	1.12e-10	3.06e-09	Up	Zm00001d007623
Zm00001d030751	32.3571	0.1687	-2.567	1.15e-10	3.14e-09	Down	Zm00001d030751
Zm00001d051565	188.043	2.304	1.2041	1.16e-10	3.16e-09	Up	Zm00001d051565
Zm00001d004167	71.4669	0.2248	-2.153	1.19e-10	3.24e-09	Down	Zm00001d004167
Zm00001d041645	55.0557	0.2912	-1.78	1.2e-10	3.27e-09	Down	Zm00001d041645
Zm00001d011789	332.297	2.5405	1.3451	1.21e-10	3.29e-09	Up	Zm00001d011789
Zm00001d030895	3835.49	0.4739	-1.077	1.26e-10	3.43e-09	Down	Zm00001d030895
Zm00001d018470	39.7183	0.2537	-1.979	1.27e-10	3.43e-09	Down	Zm00001d018470
Zm00001d011226	450.717	0.4929	-1.021	1.3e-10	3.52e-09	Down	Zm00001d011226
Zm00001d016016	157.5	0.428	-1.224	1.35e-10	3.63e-09	Down	Zm00001d016016
Zm00001d047651	375.104	0.4611	-1.117	1.38e-10	3.73e-09	Down	Zm00001d047651
Zm00001d002491	69.1728	0.366	-1.45	1.38e-10	3.73e-09	Down	Zm00001d002491
Zm00001d014817	3029.78	0.4263	-1.23	1.41e-10	3.79e-09	Down	Zm00001d014817
Zm00001d009402	65.4216	0.2955	-1.759	1.45e-10	3.9e-09	Down	Zm00001d009402
Zm00001d052072	305.243	2.0797	1.0564	1.53e-10	4.09e-09	Up	Zm00001d052072
Zm00001d012578	311.871	0.4135	-1.274	1.54e-10	4.11e-09	Down	Zm00001d012578
Zm00001d035846	128.608	2.1983	1.1364	1.54e-10	4.11e-09	Up	Zm00001d035846
Zm00001d039040	348.966	0.4105	-1.284	1.59e-10	4.24e-09	Down	Zm00001d039040
Zm00001d045112	77.3159	0.2819	-1.827	1.64e-10	4.37e-09	Down	Zm00001d045112
Zm00001d051883	342.094	0.4471	-1.161	1.69e-10	4.5e-09	Down	Zm00001d051883
Zm00001d033364	349.463	2.1979	1.1361	1.7e-10	4.53e-09	Up	Zm00001d033364
Zm00001d047830	19.5561	10.8999	3.4462	1.75e-10	4.66e-09	Up	Zm00001d047830
Zm00001d035723	139.155	0.3977	-1.33	1.75e-10	4.66e-09	Down	Zm00001d035723
Zm00001d020183	162.604	2.4979	1.3207	1.77e-10	4.7e-09	Up	Zm00001d020183
Zm00001d015053	119.875	14.2422	3.8321	1.79e-10	4.74e-09	Up	Zm00001d015053
Zm00001d033049	87.4189	2.9442	1.5579	1.84e-10	4.85e-09	Up	Zm00001d033049
Zm00001d040248	105.096	0.3246	-1.623	1.9e-10	5.02e-09	Down	Zm00001d040248
Zm00001d043270	661.673	2.1319	1.0922	1.93e-10	5.08e-09	Up	Zm00001d043270
Zm00001d015420	297.237	0.4668	-1.099	2.13e-10	5.61e-09	Down	Zm00001d015420
Zm00001d028714	170.878	0.2635	-1.924	2.15e-10	5.64e-09	Down	Zm00001d028714
Zm00001d012539	133.516	0.3755	-1.413	2.16e-10	5.66e-09	Down	Zm00001d012539
Zm00001d019560	372.212	0.4302	-1.217	2.18e-10	5.7e-09	Down	Zm00001d019560
Zm00001d033747	99.2938	0.2983	-1.745	2.2e-10	5.74e-09	Down	Zm00001d033747
Zm00001d033492	370.279	2.0738	1.0523	2.25e-10	5.86e-09	Up	Zm00001d033492
Zm00001d046949	1559.08	2.3846	1.2537	2.27e-10	5.91e-09	Up	Zm00001d046949
Zm00001d012304	1658.74	2.3834	1.253	2.3e-10	5.99e-09	Up	Zm00001d012304
Zm00001d050907	73.5418	0.3506	-1.512	2.33e-10	6.05e-09	Down	Zm00001d050907
Zm00001d025103	84.2962	2.7702	1.47	2.33e-10	6.06e-09	Up	Zm00001d025103
Zm00001d043058	49.7231	0.2899	-1.787	2.34e-10	6.07e-09	Down	Zm00001d043058
Zm00001d029907	70.6779	0.311	-1.685	2.38e-10	6.18e-09	Down	Zm00001d029907
Zm00001d017678	51.8221	0.3012	-1.731	2.48e-10	6.42e-09	Down	Zm00001d017678
Zm00001d025727	711.986	2.3259	1.2178	2.52e-10	6.51e-09	Up	Zm00001d025727
Zm00001d002589	152.281	0.4436	-1.173	2.64e-10	6.8e-09	Down	Zm00001d002589
Zm00001d048723	29.0085	0.1193	-3.067	2.82e-10	7.25e-09	Down	Zm00001d048723
Zm00001d017643	271.684	0.4673	-1.098	2.86e-10	7.35e-09	Down	Zm00001d017643
Zm00001d045341	22.0315	0.1417	-2.819	2.89e-10	7.43e-09	Down	Zm00001d045341
Zm00001d031892	155.594	0.3738	-1.42	2.93e-10	7.51e-09	Down	Zm00001d031892
Zm00001d002287	3984.3	2.0742	1.0526	3.13e-10	7.99e-09	Up	Zm00001d002287
Zm00001d007687	748.094	0.4734	-1.079	3.18e-10	8.08e-09	Down	Zm00001d007687
Zm00001d051403	1420.46	0.4068	-1.298	3.27e-10	8.3e-09	Down	Zm00001d051403
Zm00001d041663	53.6429	0.2325	-2.105	3.32e-10	8.43e-09	Down	Zm00001d041663
Zm00001d003745	169.269	0.4256	-1.232	3.36e-10	8.53e-09	Down	Zm00001d003745
Zm00001d012091	432.561	2.3294	1.2199	3.41e-10	8.63e-09	Up	Zm00001d012091
Zm00001d031005	597.51	0.3153	-1.665	3.52e-10	8.9e-09	Down	Zm00001d031005
Zm00001d046072	133.538	2.3859	1.2545	3.69e-10	9.3e-09	Up	Zm00001d046072
Zm00001d039625	164.25	0.4442	-1.171	3.78e-10	9.53e-09	Down	Zm00001d039625
Zm00001d022592	188.282	0.4219	-1.245	3.84e-10	9.66e-09	Down	Zm00001d022592
Zm00001d034319	273.37	0.4119	-1.28	3.88e-10	9.76e-09	Down	Zm00001d034319
Zm00001d045302	911.435	0.4922	-1.023	4.03e-10	1.01e-08	Down	Zm00001d045302
Zm00001d034713	869.483	2.3598	1.2387	4.21e-10	1.05e-08	Up	Zm00001d034713
Zm00001d043209	191.342	4.5402	2.1828	4.32e-10	1.08e-08	Up	Zm00001d043209
Zm00001d047263	37.6272	0.2162	-2.209	4.4e-10	1.1e-08	Down	Zm00001d047263
Zm00001d028576	108.623	2.4872	1.3145	4.42e-10	1.1e-08	Up	Zm00001d028576
Zm00001d022624	173.507	0.3481	-1.522	4.65e-10	1.16e-08	Down	Zm00001d022624
Zm00001d043634	470.082	0.4682	-1.095	4.74e-10	1.18e-08	Down	Zm00001d043634
Zm00001d024234	1365.12	2.425	1.278	4.81e-10	1.19e-08	Up	Zm00001d024234
Zm00001d006774	150.776	2.7425	1.4555	4.82e-10	1.2e-08	Up	Zm00001d006774
Zm00001d039173	254.006	2.1428	1.0995	4.94e-10	1.22e-08	Up	Zm00001d039173
Zm00001d007726	168.436	2.2442	1.1662	5.13e-10	1.27e-08	Up	Zm00001d007726
Zm00001d017495	95.5975	0.3301	-1.599	6.03e-10	1.48e-08	Down	Zm00001d017495
Zm00001d032719	255.581	2.2533	1.172	6.12e-10	1.5e-08	Up	Zm00001d032719
Zm00001d009553	86.7746	0.3338	-1.583	6.12e-10	1.5e-08	Down	Zm00001d009553
Zm00001d049372	172.123	2.1371	1.0957	6.21e-10	1.52e-08	Up	Zm00001d049372
Zm00001d043277	255.294	0.4243	-1.237	6.37e-10	1.55e-08	Down	Zm00001d043277
Zm00001d029154	139.993	0.3386	-1.562	6.61e-10	1.61e-08	Down	Zm00001d029154
Zm00001d037092	46.3513	4.8876	2.2891	6.77e-10	1.65e-08	Up	Zm00001d037092
Zm00001d031833	1371.63	2.6356	1.3981	6.82e-10	1.66e-08	Up	Zm00001d031833
Zm00001d011904	507.928	2.6982	1.432	6.83e-10	1.66e-08	Up	Zm00001d011904
Zm00001d048313	48.6193	0.2679	-1.9	6.91e-10	1.68e-08	Down	Zm00001d048313
Zm00001d038403	43.6675	0.1855	-2.431	7.08e-10	1.72e-08	Down	Zm00001d038403
Zm00001d027540	303.184	0.4926	-1.022	7.12e-10	1.72e-08	Down	Zm00001d027540
Zm00001d051556	18.347	37.4053	5.2252	7.16e-10	1.73e-08	Up	Zm00001d051556
Zm00001d031077	1023.01	2.0856	1.0605	7.39e-10	1.78e-08	Up	Zm00001d031077
Zm00001d048141	22.5761	0.1152	-3.118	7.58e-10	1.83e-08	Down	Zm00001d048141
Zm00001d012449	24.8696	5.4965	2.4585	7.72e-10	1.86e-08	Up	Zm00001d012449
Zm00001d031850	99.8143	0.4143	-1.271	7.75e-10	1.86e-08	Down	Zm00001d031850
Zm00001d050768	772.381	0.432	-1.211	8.16e-10	1.96e-08	Down	Zm00001d050768
Zm00001d051005	63.3917	0.2422	-2.046	8.22e-10	1.97e-08	Down	Zm00001d051005
Zm00001d046145	30.909	4.465	2.1587	8.41e-10	2.01e-08	Up	Zm00001d046145
Zm00001d003767	10.2885	118.892	6.8935	8.56e-10	2.05e-08	Up	Zm00001d003767
Zm00001d012326	16.9788	19.6473	4.2963	8.63e-10	2.06e-08	Up	Zm00001d012326
Zm00001d046186	735.392	0.3753	-1.414	8.65e-10	2.06e-08	Down	Zm00001d046186
Zm00001d005472	40.8434	0.1237	-3.015	8.67e-10	2.07e-08	Down	Zm00001d005472
Zm00001d002590	14.9856	104.16	6.7027	8.7e-10	2.07e-08	Up	Zm00001d002590
Zm00001d041567	16.2058	0.05971	-4.066	8.84e-10	2.11e-08	Down	Zm00001d041567
Zm00001d040465	48.5773	0.3371	-1.569	8.87e-10	2.11e-08	Down	Zm00001d040465
Zm00001d036608	779.331	0.4493	-1.154	8.89e-10	2.11e-08	Down	Zm00001d036608
Zm00001d020137	566.36	2.2818	1.1901	9.2e-10	2.18e-08	Up	Zm00001d020137
Zm00001d013530	90.8929	2.461	1.2992	9.52e-10	2.25e-08	Up	Zm00001d013530
Zm00001d025827	76.0126	2.6691	1.4163	9.72e-10	2.29e-08	Up	Zm00001d025827
Zm00001d048728	112.255	0.3822	-1.388	9.76e-10	2.3e-08	Down	Zm00001d048728
Zm00001d048595	23.9312	0.1522	-2.716	1e-09	2.36e-08	Down	Zm00001d048595
Zm00001d045468	21.5252	8.7199	3.1243	1.01e-09	2.37e-08	Up	Zm00001d045468
Zm00001d003311	501.062	0.3559	-1.491	1.04e-09	2.45e-08	Down	Zm00001d003311
Zm00001d035558	305.336	0.3279	-1.609	1.05e-09	2.47e-08	Down	Zm00001d035558
Zm00001d018751	44.5163	4.3598	2.1243	1.08e-09	2.53e-08	Up	Zm00001d018751
Zm00001d002119	308.482	0.4485	-1.157	1.09e-09	2.55e-08	Down	Zm00001d002119
Zm00001d018801	46.2904	5.3146	2.41	1.09e-09	2.55e-08	Up	Zm00001d018801
Zm00001d042123	132.082	0.4091	-1.29	1.1e-09	2.57e-08	Down	Zm00001d042123
Zm00001d032405	559.037	0.2939	-1.766	1.12e-09	2.6e-08	Down	Zm00001d032405
Zm00001d037703	120.252	3.495	1.8053	1.12e-09	2.6e-08	Up	Zm00001d037703
Zm00001d053369	144.083	2.1236	1.0865	1.14e-09	2.65e-08	Up	Zm00001d053369
Zm00001d002629	96.6841	0.4027	-1.312	1.16e-09	2.68e-08	Down	Zm00001d002629
Zm00001d008666	170.492	0.4943	-1.016	1.2e-09	2.77e-08	Down	Zm00001d008666
Zm00001d018682	139.781	0.2557	-1.967	1.21e-09	2.79e-08	Down	Zm00001d018682
Zm00001d029950	96.0472	0.3652	-1.453	1.22e-09	2.81e-08	Down	Zm00001d029950
Zm00001d016142	16.0271	18.5317	4.2119	1.22e-09	2.82e-08	Up	Zm00001d016142
Zm00001d047744	649.5	2.5251	1.3363	1.24e-09	2.85e-08	Up	Zm00001d047744
Zm00001d007160	1594.71	0.3755	-1.413	1.26e-09	2.9e-08	Down	Zm00001d007160
Zm00001d000001	717.651	2.1311	1.0916	1.34e-09	3.07e-08	Up	Zm00001d000001
Zm00001d017095	1068.32	2.8044	1.4877	1.35e-09	3.1e-08	Up	Zm00001d017095
Zm00001d013804	143.874	0.413	-1.276	1.39e-09	3.17e-08	Down	Zm00001d013804
Zm00001d039566	88.7395	0.3236	-1.628	1.41e-09	3.21e-08	Down	Zm00001d039566
Zm00001d003358	80.473	0.3819	-1.389	1.45e-09	3.31e-08	Down	Zm00001d003358
Zm00001d034240	143.905	2.5899	1.3729	1.45e-09	3.31e-08	Up	Zm00001d034240
Zm00001d045375	335.989	2.0268	1.0192	1.48e-09	3.38e-08	Up	Zm00001d045375
Zm00001d043544	166.975	2.4839	1.3126	1.53e-09	3.49e-08	Up	Zm00001d043544
Zm00001d000402	32.324	0.1398	-2.838	1.59e-09	3.61e-08	Down	Zm00001d000402
Zm00001d037640	187.845	0.4546	-1.137	1.66e-09	3.77e-08	Down	Zm00001d037640
Zm00001d030750	209.979	0.3198	-1.645	1.69e-09	3.82e-08	Down	Zm00001d030750
Zm00001d003877	36.0923	0.2336	-2.098	1.71e-09	3.86e-08	Down	Zm00001d003877
Zm00001d013099	482.749	0.3643	-1.457	1.78e-09	4.01e-08	Down	Zm00001d013099
Zm00001d035028	722.464	2.7774	1.4737	1.78e-09	4.01e-08	Up	Zm00001d035028
Zm00001d016354	46.5933	0.209	-2.259	1.79e-09	4.02e-08	Down	Zm00001d016354
Zm00001d004899	473.088	2.0827	1.0584	1.82e-09	4.09e-08	Up	Zm00001d004899
Zm00001d034756	182.54	0.4498	-1.153	1.91e-09	4.3e-08	Down	Zm00001d034756
Zm00001d035195	80.9063	0.3707	-1.432	1.92e-09	4.31e-08	Down	Zm00001d035195
Zm00001d021850	269.048	0.4168	-1.262	1.97e-09	4.41e-08	Down	Zm00001d021850
Zm00001d034992	110.855	0.3608	-1.471	1.97e-09	4.41e-08	Down	Zm00001d034992
Zm00001d051914	48.8113	0.2536	-1.979	2.05e-09	4.58e-08	Down	Zm00001d051914
Zm00001d021248	153.787	0.4804	-1.058	2.07e-09	4.62e-08	Down	Zm00001d021248
Zm00001d025287	60.0454	0.2074	-2.27	2.17e-09	4.83e-08	Down	Zm00001d025287
Zm00001d038620	123.355	0.4012	-1.318	2.18e-09	4.84e-08	Down	Zm00001d038620
Zm00001d007604	5375	2.1553	1.1079	2.25e-09	4.98e-08	Up	Zm00001d007604
Zm00001d012394	306.74	0.3343	-1.581	2.27e-09	5.02e-08	Down	Zm00001d012394
Zm00001d017485	1839.1	0.4538	-1.14	2.3e-09	5.08e-08	Down	Zm00001d017485
Zm00001d020536	67.2811	0.3289	-1.604	2.38e-09	5.25e-08	Down	Zm00001d020536
Zm00001d016799	42.0991	0.2442	-2.034	2.43e-09	5.37e-08	Down	Zm00001d016799
Zm00001d015175	84.3371	0.4363	-1.197	2.45e-09	5.39e-08	Down	Zm00001d015175
Zm00001d003945	769.217	0.3752	-1.414	2.51e-09	5.52e-08	Down	Zm00001d003945
Zm00001d044109	128.457	0.3676	-1.444	2.56e-09	5.62e-08	Down	Zm00001d044109
Zm00001d016009	84.7002	0.3145	-1.669	2.76e-09	6.06e-08	Down	Zm00001d016009
Zm00001d049525	231.682	0.3087	-1.696	2.79e-09	6.12e-08	Down	Zm00001d049525
Zm00001d000117	177.86	0.4323	-1.21	2.82e-09	6.18e-08	Down	Zm00001d000117
Zm00001d037666	50.9687	0.3461	-1.531	2.87e-09	6.28e-08	Down	Zm00001d037666
Zm00001d014840	60.1699	0.2231	-2.164	2.99e-09	6.53e-08	Down	Zm00001d014840
Zm00001d023301	281.41	0.4767	-1.069	3.02e-09	6.58e-08	Down	Zm00001d023301
Zm00001d012241	367.889	2.5674	1.3603	3.04e-09	6.62e-08	Up	Zm00001d012241
Zm00001d030363	373.098	0.4026	-1.313	3.05e-09	6.62e-08	Down	Zm00001d030363
Zm00001d029814	175.381	2.1413	1.0985	3.05e-09	6.63e-08	Up	Zm00001d029814
Zm00001d052164	248.748	2.4182	1.2739	3.16e-09	6.85e-08	Up	Zm00001d052164
Zm00001d022009	120.962	0.2942	-1.765	3.18e-09	6.87e-08	Down	Zm00001d022009
Zm00001d039453	86.9124	0.3996	-1.323	3.31e-09	7.14e-08	Down	Zm00001d039453
Zm00001d049113	30.5508	5.5785	2.4799	3.36e-09	7.24e-08	Up	Zm00001d049113
Zm00001d033287	85.504	0.4077	-1.294	3.42e-09	7.36e-08	Down	Zm00001d033287
Zm00001d047037	130.265	0.4416	-1.179	3.43e-09	7.38e-08	Down	Zm00001d047037
Zm00001d039251	105.968	0.4261	-1.231	3.5e-09	7.52e-08	Down	Zm00001d039251
Zm00001d038075	29.9133	6.6607	2.7357	3.57e-09	7.67e-08	Up	Zm00001d038075
Zm00001d012909	983.83	2.0982	1.0692	3.58e-09	7.68e-08	Up	Zm00001d012909
Zm00001d011208	6625	2.0222	1.0159	3.62e-09	7.74e-08	Up	Zm00001d011208
Zm00001d002532	84.6834	2.9154	1.5437	3.65e-09	7.82e-08	Up	Zm00001d002532
Zm00001d027748	109.287	0.4362	-1.197	3.7e-09	7.91e-08	Down	Zm00001d027748
Zm00001d023516	227.498	3.7996	1.9259	3.75e-09	8.01e-08	Up	Zm00001d023516
Zm00001d039910	39.8527	0.186	-2.426	3.9e-09	8.32e-08	Down	Zm00001d039910
Zm00001d044106	173.29	2.1782	1.1232	3.94e-09	8.4e-08	Up	Zm00001d044106
Zm00001d006069	22.6404	0.1456	-2.779	3.98e-09	8.47e-08	Down	Zm00001d006069
Zm00001d049252	82.6388	2.9817	1.5762	3.99e-09	8.47e-08	Up	Zm00001d049252
Zm00001d023210	99.941	0.2603	-1.941	4.11e-09	8.73e-08	Down	Zm00001d023210
Zm00001d003187	57.8149	0.298	-1.747	4.42e-09	9.38e-08	Down	Zm00001d003187
Zm00001d047661	170.387	0.3491	-1.518	4.54e-09	9.6e-08	Down	Zm00001d047661
Zm00001d052475	93.9954	0.3837	-1.382	4.54e-09	9.6e-08	Down	Zm00001d052475
Zm00001d003841	89.8549	0.398	-1.329	4.72e-09	9.98e-08	Down	Zm00001d003841
Zm00001d002295	209.272	2.4628	1.3003	4.88e-09	1.03e-07	Up	Zm00001d002295
Zm00001d001820	20.4239	0.147	-2.766	4.97e-09	1.05e-07	Down	Zm00001d001820
Zm00001d053988	66.0735	0.2359	-2.084	4.98e-09	1.05e-07	Down	Zm00001d053988
Zm00001d044476	52.9983	3.7848	1.9202	4.99e-09	1.05e-07	Up	Zm00001d044476
Zm00001d045420	404.981	3.6443	1.8656	5e-09	1.05e-07	Up	Zm00001d045420
Zm00001d046136	320.434	0.4603	-1.119	5.05e-09	1.06e-07	Down	Zm00001d046136
Zm00001d002897	2886.4	0.4818	-1.054	5.09e-09	1.07e-07	Down	Zm00001d002897
Zm00001d028998	3959.24	0.4956	-1.013	5.12e-09	1.07e-07	Down	Zm00001d028998
Zm00001d018282	921.445	0.4795	-1.06	5.26e-09	1.1e-07	Down	Zm00001d018282
Zm00001d043216	695.552	0.4595	-1.122	5.38e-09	1.12e-07	Down	Zm00001d043216
Zm00001d021836	380.946	0.394	-1.344	5.38e-09	1.12e-07	Down	Zm00001d021836
Zm00001d051480	54.583	0.3422	-1.547	5.39e-09	1.12e-07	Down	Zm00001d051480
Zm00001d015921	41.2507	0.2072	-2.271	5.74e-09	1.19e-07	Down	Zm00001d015921
Zm00001d015905	1618.04	0.4538	-1.14	5.74e-09	1.19e-07	Down	Zm00001d015905
Zm00001d053410	820.32	0.4187	-1.256	5.91e-09	1.23e-07	Down	Zm00001d053410
Zm00001d037918	166.56	2.3136	1.2101	5.96e-09	1.24e-07	Up	Zm00001d037918
Zm00001d028471	41.8879	5.1116	2.3538	6.08e-09	1.26e-07	Up	Zm00001d028471
Zm00001d042906	187.816	2.4962	1.3197	6.15e-09	1.27e-07	Up	Zm00001d042906
Zm00001d045101	39.0144	3.6246	1.8578	6.21e-09	1.28e-07	Up	Zm00001d045101
Zm00001d005945	299.152	0.3195	-1.646	6.23e-09	1.28e-07	Down	Zm00001d005945
Zm00001d037073	24.2794	0.1636	-2.612	6.28e-09	1.29e-07	Down	Zm00001d037073
Zm00001d002370	32.1313	5.2858	2.4021	6.43e-09	1.32e-07	Up	Zm00001d002370
Zm00001d018064	3997.72	0.4837	-1.048	6.43e-09	1.32e-07	Down	Zm00001d018064
Zm00001d052022	16.1587	16.4629	4.0411	6.51e-09	1.34e-07	Up	Zm00001d052022
Zm00001d038740	29.66	4.2828	2.0986	6.69e-09	1.37e-07	Up	Zm00001d038740
Zm00001d053014	228.857	0.4506	-1.15	6.77e-09	1.38e-07	Down	Zm00001d053014
Zm00001d013909	33.6013	6.0637	2.6002	6.88e-09	1.4e-07	Up	Zm00001d013909
Zm00001d043735	116.91	0.3292	-1.603	6.89e-09	1.4e-07	Down	Zm00001d043735
Zm00001d011276	99.7085	2.5665	1.3598	7.1e-09	1.44e-07	Up	Zm00001d011276
Zm00001d018255	81.8589	2.5333	1.341	7.23e-09	1.47e-07	Up	Zm00001d018255
Zm00001d009057	34.1629	0.245	-2.029	7.51e-09	1.52e-07	Down	Zm00001d009057
Zm00001d021779	139.293	2.0514	1.0366	7.79e-09	1.57e-07	Up	Zm00001d021779
Zm00001d007830	803.066	0.4293	-1.22	7.9e-09	1.6e-07	Down	Zm00001d007830
Zm00001d004042	94.0929	2.4972	1.3203	8.47e-09	1.7e-07	Up	Zm00001d004042
Zm00001d039924	20.8636	0.1867	-2.422	8.63e-09	1.73e-07	Down	Zm00001d039924
Zm00001d023446	59.1039	0.3493	-1.518	8.88e-09	1.78e-07	Down	Zm00001d023446
Zm00001d015126	47.0329	0.2215	-2.175	9.05e-09	1.81e-07	Down	Zm00001d015126
Zm00001d042473	14.4355	12.6841	3.6649	9.1e-09	1.82e-07	Up	Zm00001d042473
Zm00001d050712	47.7355	0.2577	-1.956	9.15e-09	1.83e-07	Down	Zm00001d050712
Zm00001d021856	17.6907	8.4876	3.0853	9.4e-09	1.88e-07	Up	Zm00001d021856
Zm00001d020717	114.543	0.4142	-1.271	9.49e-09	1.89e-07	Down	Zm00001d020717
Zm00001d039488	145.21	0.4106	-1.284	9.59e-09	1.91e-07	Down	Zm00001d039488
Zm00001d010178	74.3385	0.2792	-1.841	9.71e-09	1.93e-07	Down	Zm00001d010178
Zm00001d027965	101.223	0.2444	-2.033	9.81e-09	1.95e-07	Down	Zm00001d027965
Zm00001d007858	84.052	0.4098	-1.287	9.83e-09	1.95e-07	Down	Zm00001d007858
Zm00001d020674	87.8045	2.6118	1.385	1.03e-08	2.04e-07	Up	Zm00001d020674
Zm00001d036164	156.257	0.3759	-1.411	1.04e-08	2.06e-07	Down	Zm00001d036164
Zm00001d050837	183.082	0.3192	-1.648	1.07e-08	2.12e-07	Down	Zm00001d050837
Zm00001d017727	131.353	0.4712	-1.086	1.1e-08	2.16e-07	Down	Zm00001d017727
Zm00001d013130	24.4351	6.2091	2.6344	1.12e-08	2.21e-07	Up	Zm00001d013130
Zm00001d033180	286.377	0.4424	-1.177	1.13e-08	2.22e-07	Down	Zm00001d033180
Zm00001d011687	64.5198	3.3381	1.739	1.14e-08	2.24e-07	Up	Zm00001d011687
Zm00001d021753	332.313	2.4717	1.3055	1.18e-08	2.32e-07	Up	Zm00001d021753
Zm00001d006315	37.0595	0.2804	-1.835	1.22e-08	2.38e-07	Down	Zm00001d006315
Zm00001d028051	157.183	0.4528	-1.143	1.24e-08	2.41e-07	Down	Zm00001d028051
Zm00001d002871	16.8447	12.0707	3.5934	1.27e-08	2.47e-07	Up	Zm00001d002871
Zm00001d040071	106.664	0.3955	-1.338	1.28e-08	2.49e-07	Down	Zm00001d040071
Zm00001d042673	112.325	2.3023	1.2031	1.31e-08	2.54e-07	Up	Zm00001d042673
Zm00001d008198	94.0852	0.3952	-1.339	1.32e-08	2.55e-07	Down	Zm00001d008198
Zm00001d023768	668.178	0.4298	-1.218	1.35e-08	2.62e-07	Down	Zm00001d023768
Zm00001d027296	88.499	0.4455	-1.167	1.36e-08	2.63e-07	Down	Zm00001d027296
Zm00001d010535	32.7839	0.263	-1.927	1.38e-08	2.67e-07	Down	Zm00001d010535
Zm00001d042366	69.0149	0.387	-1.37	1.4e-08	2.7e-07	Down	Zm00001d042366
Zm00001d053696	335.053	0.4786	-1.063	1.4e-08	2.7e-07	Down	Zm00001d053696
Zm00001d051956	57.312	2.5893	1.3726	1.41e-08	2.72e-07	Up	Zm00001d051956
Zm00001d007940	210.511	0.4416	-1.179	1.5e-08	2.88e-07	Down	Zm00001d007940
Zm00001d007843	207.733	0.3786	-1.401	1.51e-08	2.89e-07	Down	Zm00001d007843
Zm00001d051568	140.266	0.3643	-1.457	1.57e-08	3e-07	Down	Zm00001d051568
Zm00001d014563	63.3073	0.216	-2.211	1.57e-08	3e-07	Down	Zm00001d014563
Zm00001d027623	28.8378	0.1738	-2.525	1.57e-08	3e-07	Down	Zm00001d027623
Zm00001d027722	127.443	0.4168	-1.262	1.72e-08	3.26e-07	Down	Zm00001d027722
Zm00001d043348	80.3402	2.2068	1.1419	1.73e-08	3.28e-07	Up	Zm00001d043348
Zm00001d051223	182.88	0.4117	-1.28	1.77e-08	3.35e-07	Down	Zm00001d051223
Zm00001d017209	24.0437	5.0853	2.3463	1.9e-08	3.59e-07	Up	Zm00001d017209
Zm00001d049624	335.282	0.4937	-1.018	1.91e-08	3.6e-07	Down	Zm00001d049624
Zm00001d051442	150.47	0.4519	-1.146	1.96e-08	3.67e-07	Down	Zm00001d051442
Zm00001d044662	93.5686	5.2991	2.4057	2e-08	3.76e-07	Up	Zm00001d044662
Zm00001d019260	73.6582	2.6947	1.4301	2.01e-08	3.78e-07	Up	Zm00001d019260
Zm00001d048960	512.693	0.4982	-1.005	2.18e-08	4.06e-07	Down	Zm00001d048960
Zm00001d006623	677.872	0.321	-1.639	2.21e-08	4.12e-07	Down	Zm00001d006623
Zm00001d003283	618.961	0.4593	-1.123	2.23e-08	4.15e-07	Down	Zm00001d003283
Zm00001d023560	238.805	0.4595	-1.122	2.31e-08	4.28e-07	Down	Zm00001d023560
Zm00001d039786	635.383	2.3014	1.2025	2.36e-08	4.35e-07	Up	Zm00001d039786
Zm00001d051652	474.876	2.0824	1.0582	2.36e-08	4.35e-07	Up	Zm00001d051652
Zm00001d023617	62.9507	0.2648	-1.917	2.37e-08	4.38e-07	Down	Zm00001d023617
Zm00001d003070	41.6123	0.2805	-1.834	2.42e-08	4.46e-07	Down	Zm00001d003070
Zm00001d040466	82.6812	0.3545	-1.496	2.42e-08	4.46e-07	Down	Zm00001d040466
Zm00001d049228	65.3767	0.3885	-1.364	2.47e-08	4.55e-07	Down	Zm00001d049228
Zm00001d054044	170.578	2.6013	1.3792	2.61e-08	4.78e-07	Up	Zm00001d054044
Zm00001d040544	42.7147	4.0642	2.023	2.83e-08	5.17e-07	Up	Zm00001d040544
Zm00001d039295	61.5534	0.2591	-1.948	2.84e-08	5.2e-07	Down	Zm00001d039295
Zm00001d023918	761.137	0.4801	-1.059	2.88e-08	5.25e-07	Down	Zm00001d023918
Zm00001d041985	203.962	4.1599	2.0565	2.9e-08	5.28e-07	Up	Zm00001d041985
Zm00001d051607	175.185	0.4888	-1.033	2.92e-08	5.32e-07	Down	Zm00001d051607
Zm00001d029519	44.4192	3.2917	1.7188	2.96e-08	5.38e-07	Up	Zm00001d029519
Zm00001d046134	677.351	0.487	-1.038	3.23e-08	5.83e-07	Down	Zm00001d046134
Zm00001d027975	112.334	0.3324	-1.589	3.23e-08	5.83e-07	Down	Zm00001d027975
Zm00001d038452	287.57	2.501	1.3225	3.26e-08	5.88e-07	Up	Zm00001d038452
Zm00001d041826	112.183	0.3521	-1.506	3.28e-08	5.91e-07	Down	Zm00001d041826
Zm00001d017880	69.9296	2.4845	1.313	3.34e-08	6.01e-07	Up	Zm00001d017880
Zm00001d027652	9821.48	0.4933	-1.019	3.44e-08	6.18e-07	Down	Zm00001d027652
Zm00001d045304	57.6918	0.3141	-1.671	3.5e-08	6.27e-07	Down	Zm00001d045304
Zm00001d030741	22.9278	4.6061	2.2036	3.6e-08	6.44e-07	Up	Zm00001d030741
Zm00001d024382	986.682	0.4961	-1.011	3.64e-08	6.52e-07	Down	Zm00001d024382
Zm00001d038020	105.275	2.0624	1.0443	3.74e-08	6.67e-07	Up	Zm00001d038020
Zm00001d026398	155.89	2.2038	1.14	3.74e-08	6.68e-07	Up	Zm00001d026398
Zm00001d034839	231.525	0.4238	-1.239	3.76e-08	6.71e-07	Down	Zm00001d034839
Zm00001d022415	58.7585	3.2202	1.6871	3.8e-08	6.76e-07	Up	Zm00001d022415
Zm00001d011601	52.5021	3.0944	1.6297	3.8e-08	6.77e-07	Up	Zm00001d011601
Zm00001d019145	49.8728	0.3556	-1.491	3.84e-08	6.82e-07	Down	Zm00001d019145
Zm00001d047210	145.711	2.2862	1.193	3.89e-08	6.9e-07	Up	Zm00001d047210
Zm00001d028360	1793.78	0.445	-1.168	3.92e-08	6.93e-07	Down	Zm00001d028360
Zm00001d012292	1547.03	2.6406	1.4009	3.94e-08	6.96e-07	Up	Zm00001d012292
Zm00001d048178	17.9278	9.204	3.2023	3.98e-08	7.03e-07	Up	Zm00001d048178
Zm00001d043174	1234.08	0.4961	-1.011	4e-08	7.07e-07	Down	Zm00001d043174
Zm00001d033848	1140.88	0.4482	-1.158	4.08e-08	7.19e-07	Down	Zm00001d033848
Zm00001d017323	39.1537	0.3044	-1.716	4.17e-08	7.35e-07	Down	Zm00001d017323
Zm00001d010739	78.0575	2.5259	1.3368	4.19e-08	7.37e-07	Up	Zm00001d010739
Zm00001d012294	53.6818	3.0382	1.6032	4.48e-08	7.85e-07	Up	Zm00001d012294
Zm00001d040160	103.187	0.3143	-1.67	4.59e-08	8.01e-07	Down	Zm00001d040160
Zm00001d013717	15.6579	8.7722	3.1329	4.6e-08	8.02e-07	Up	Zm00001d013717
Zm00001d024471	33.1743	5.1251	2.3576	4.62e-08	8.06e-07	Up	Zm00001d024471
Zm00001d018748	343.586	2.7062	1.4363	4.63e-08	8.06e-07	Up	Zm00001d018748
Zm00001d045919	48.8577	3.0107	1.5901	4.65e-08	8.1e-07	Up	Zm00001d045919
Zm00001d038741	207.032	2.4009	1.2636	4.65e-08	8.1e-07	Up	Zm00001d038741
Zm00001d046728	60.1823	2.3499	1.2326	4.74e-08	8.23e-07	Up	Zm00001d046728
Zm00001d014564	117.091	0.4512	-1.148	5.03e-08	8.69e-07	Down	Zm00001d014564
Zm00001d020543	68.5573	0.3635	-1.46	5.13e-08	8.84e-07	Down	Zm00001d020543
Zm00001d025932	86.4045	2.3763	1.2487	5.16e-08	8.89e-07	Up	Zm00001d025932
Zm00001d030556	77.5621	2.5046	1.3246	5.2e-08	8.95e-07	Up	Zm00001d030556
Zm00001d018789	201.114	0.4844	-1.046	5.45e-08	9.36e-07	Down	Zm00001d018789
Zm00001d007251	1055.93	0.499	-1.003	5.62e-08	9.62e-07	Down	Zm00001d007251
Zm00001d002410	179.113	2.087	1.0615	5.69e-08	9.75e-07	Up	Zm00001d002410
Zm00001d004248	35.4054	0.3029	-1.723	5.78e-08	9.89e-07	Down	Zm00001d004248
Zm00001d038642	120.842	0.3191	-1.648	5.82e-08	9.95e-07	Down	Zm00001d038642
Zm00001d031158	950.581	0.4035	-1.309	5.88e-08	1e-06	Down	Zm00001d031158
Zm00001d012957	206.203	0.3258	-1.618	5.9e-08	1.01e-06	Down	Zm00001d012957
Zm00001d020008	177.903	2.2995	1.2013	5.92e-08	1.01e-06	Up	Zm00001d020008
Zm00001d042846	58.9782	0.3218	-1.636	6.05e-08	1.03e-06	Down	Zm00001d042846
Zm00001d051859	80.446	0.4149	-1.269	6.12e-08	1.04e-06	Down	Zm00001d051859
Zm00001d003949	543.006	2.2415	1.1645	6.15e-08	1.04e-06	Up	Zm00001d003949
Zm00001d041915	82.4452	2.2394	1.1631	6.16e-08	1.04e-06	Up	Zm00001d041915
Zm00001d030997	16.9238	0.1311	-2.932	6.17e-08	1.04e-06	Down	Zm00001d030997
Zm00001d012585	263.839	2.0876	1.0618	6.37e-08	1.07e-06	Up	Zm00001d012585
Zm00001d004126	55.8048	0.3094	-1.693	6.52e-08	1.1e-06	Down	Zm00001d004126
Zm00001d010632	164.032	2.0145	1.0104	6.6e-08	1.11e-06	Up	Zm00001d010632
Zm00001d022326	69.0235	0.4092	-1.289	6.61e-08	1.11e-06	Down	Zm00001d022326
Zm00001d029243	23.7052	6.2014	2.6326	6.62e-08	1.11e-06	Up	Zm00001d029243
Zm00001d021632	108.023	0.2781	-1.846	6.9e-08	1.16e-06	Down	Zm00001d021632
Zm00001d018491	115.304	0.4274	-1.226	7.01e-08	1.17e-06	Down	Zm00001d018491
Zm00001d002075	98.5013	0.4132	-1.275	7.01e-08	1.17e-06	Down	Zm00001d002075
Zm00001d026406	59.0336	0.2598	-1.945	7.04e-08	1.18e-06	Down	Zm00001d026406
Zm00001d025825	257.239	2.0396	1.0283	7.04e-08	1.18e-06	Up	Zm00001d025825
Zm00001d032268	372.342	0.4611	-1.117	7.05e-08	1.18e-06	Down	Zm00001d032268
Zm00001d043344	293.087	2.8603	1.5161	7.23e-08	1.2e-06	Up	Zm00001d043344
Zm00001d040481	68.9956	2.6737	1.4188	7.29e-08	1.21e-06	Up	Zm00001d040481
Zm00001d009510	67.9419	0.3187	-1.65	7.45e-08	1.24e-06	Down	Zm00001d009510
Zm00001d002191	40.5971	0.2246	-2.155	7.51e-08	1.25e-06	Down	Zm00001d002191
Zm00001d014282	439.627	0.3532	-1.501	7.67e-08	1.27e-06	Down	Zm00001d014282
Zm00001d031163	209.263	0.4923	-1.022	7.86e-08	1.3e-06	Down	Zm00001d031163
Zm00001d020019	127.377	0.4695	-1.091	7.97e-08	1.32e-06	Down	Zm00001d020019
Zm00001d020340	23.2816	5.379	2.4273	8.03e-08	1.33e-06	Up	Zm00001d020340
Zm00001d037194	85.2396	0.4438	-1.172	8.13e-08	1.34e-06	Down	Zm00001d037194
Zm00001d042476	85.6687	2.2019	1.1388	8.18e-08	1.35e-06	Up	Zm00001d042476
Zm00001d014123	15.6623	14.1926	3.8271	8.25e-08	1.36e-06	Up	Zm00001d014123
Zm00001d047483	67.4376	0.2978	-1.748	8.56e-08	1.4e-06	Down	Zm00001d047483
Zm00001d048008	40.0955	0.3156	-1.664	8.56e-08	1.4e-06	Down	Zm00001d048008
Zm00001d043706	48.0541	3.4323	1.7792	8.67e-08	1.42e-06	Up	Zm00001d043706
Zm00001d033999	84.9291	2.2575	1.1747	8.72e-08	1.43e-06	Up	Zm00001d033999
Zm00001d047091	378.623	0.4672	-1.098	8.88e-08	1.45e-06	Down	Zm00001d047091
Zm00001d029932	747.897	2.1073	1.0754	9.21e-08	1.5e-06	Up	Zm00001d029932
Zm00001d040247	16.1543	0.1389	-2.848	9.21e-08	1.5e-06	Down	Zm00001d040247
Zm00001d039880	47.5167	0.3025	-1.725	9.42e-08	1.53e-06	Down	Zm00001d039880
Zm00001d024665	303.752	0.4147	-1.27	9.43e-08	1.53e-06	Down	Zm00001d024665
Zm00001d002533	150.94	2.2832	1.191	9.47e-08	1.54e-06	Up	Zm00001d002533
Zm00001d032079	167.044	2.0934	1.0658	9.55e-08	1.55e-06	Up	Zm00001d032079
Zm00001d026415	264.718	0.4274	-1.226	9.61e-08	1.56e-06	Down	Zm00001d026415
Zm00001d039150	211.855	0.3476	-1.525	9.63e-08	1.56e-06	Down	Zm00001d039150
Zm00001d025759	16.0352	0.05978	-4.064	9.68e-08	1.57e-06	Down	Zm00001d025759
Zm00001d014818	441.145	0.4794	-1.061	9.78e-08	1.58e-06	Down	Zm00001d014818
Zm00001d018184	32.1849	3.8912	1.9602	9.83e-08	1.59e-06	Up	Zm00001d018184
Zm00001d026664	130.619	0.4595	-1.122	9.89e-08	1.59e-06	Down	Zm00001d026664
Zm00001d008956	66.1253	0.2952	-1.76	1.04e-07	1.66e-06	Down	Zm00001d008956
Zm00001d002669	143.796	0.4703	-1.088	1.06e-07	1.7e-06	Down	Zm00001d002669
Zm00001d028266	26.4597	4.109	2.0388	1.07e-07	1.71e-06	Up	Zm00001d028266
Zm00001d046385	44.4504	0.3012	-1.731	1.07e-07	1.71e-06	Down	Zm00001d046385
Zm00001d035766	45.0767	2.8888	1.5305	1.07e-07	1.71e-06	Up	Zm00001d035766
Zm00001d021412	98.6706	0.3371	-1.569	1.08e-07	1.73e-06	Down	Zm00001d021412
Zm00001d033987	34.2437	3.7811	1.9188	1.09e-07	1.74e-06	Up	Zm00001d033987
Zm00001d036750	28.8895	3.9242	1.9724	1.1e-07	1.75e-06	Up	Zm00001d036750
Zm00001d031822	23.5698	4.0087	2.0031	1.1e-07	1.76e-06	Up	Zm00001d031822
Zm00001d015385	16.1949	10.3327	3.3691	1.1e-07	1.76e-06	Up	Zm00001d015385
Zm00001d051041	30.4516	0.2804	-1.834	1.11e-07	1.77e-06	Down	Zm00001d051041
Zm00001d044146	50.6219	2.691	1.4282	1.13e-07	1.79e-06	Up	Zm00001d044146
Zm00001d024700	39.2461	4.3374	2.1168	1.17e-07	1.85e-06	Up	Zm00001d024700
Zm00001d051907	58.7018	2.8639	1.518	1.19e-07	1.88e-06	Up	Zm00001d051907
Zm00001d019700	267.683	0.4087	-1.291	1.19e-07	1.89e-06	Down	Zm00001d019700
Zm00001d013261	13.8638	22.239	4.475	1.21e-07	1.92e-06	Up	Zm00001d013261
Zm00001d028889	14.8122	0.1312	-2.93	1.22e-07	1.93e-06	Down	Zm00001d028889
Zm00001d038061	139.091	2.1974	1.1358	1.23e-07	1.94e-06	Up	Zm00001d038061
Zm00001d046786	13.4221	56.102	5.81	1.26e-07	1.97e-06	Up	Zm00001d046786
Zm00001d010031	197.608	0.4938	-1.018	1.26e-07	1.98e-06	Down	Zm00001d010031
Zm00001d021900	531.226	2.0083	1.006	1.27e-07	1.99e-06	Up	Zm00001d021900
Zm00001d011838	75.3259	0.3195	-1.646	1.27e-07	1.99e-06	Down	Zm00001d011838
Zm00001d040468	261.529	0.4063	-1.299	1.28e-07	2.01e-06	Down	Zm00001d040468
Zm00001d048353	35.588	0.2791	-1.841	1.28e-07	2.01e-06	Down	Zm00001d048353
Zm00001d021204	111.059	2.4892	1.3157	1.3e-07	2.04e-06	Up	Zm00001d021204
Zm00001d026026	31.4025	0.2794	-1.84	1.31e-07	2.04e-06	Down	Zm00001d026026
Zm00001d040162	104.813	2.1567	1.1088	1.33e-07	2.08e-06	Up	Zm00001d040162
Zm00001d019256	144.785	0.4736	-1.078	1.33e-07	2.08e-06	Down	Zm00001d019256
Zm00001d010366	14.364	0.02764	-5.177	1.36e-07	2.11e-06	Down	Zm00001d010366
Zm00001d052864	150.224	0.3742	-1.418	1.4e-07	2.17e-06	Down	Zm00001d052864
Zm00001d021755	18.3688	0.1461	-2.775	1.4e-07	2.18e-06	Down	Zm00001d021755
Zm00001d014134	1578.76	0.4535	-1.141	1.43e-07	2.22e-06	Down	Zm00001d014134
Zm00001d049247	23.6265	8.4595	3.0806	1.46e-07	2.27e-06	Up	Zm00001d049247
Zm00001d043102	132.035	2.0691	1.049	1.48e-07	2.29e-06	Up	Zm00001d043102
Zm00001d021197	24.7279	0.1227	-3.026	1.49e-07	2.31e-06	Down	Zm00001d021197
Zm00001d040682	157.572	16.039	4.0035	1.51e-07	2.34e-06	Up	Zm00001d040682
Zm00001d012591	336.359	2.0716	1.0508	1.54e-07	2.38e-06	Up	Zm00001d012591
Zm00001d036678	144.903	0.4809	-1.056	1.58e-07	2.43e-06	Down	Zm00001d036678
Zm00001d044078	143.16	0.2955	-1.759	1.61e-07	2.47e-06	Down	Zm00001d044078
Zm00001d015723	55.6892	0.3408	-1.553	1.62e-07	2.49e-06	Down	Zm00001d015723
Zm00001d026469	92.3764	2.3739	1.2473	1.62e-07	2.49e-06	Up	Zm00001d026469
Zm00001d033846	384.589	5.7859	2.5325	1.65e-07	2.53e-06	Up	Zm00001d033846
Zm00001d010540	34.4085	0.2881	-1.795	1.65e-07	2.54e-06	Down	Zm00001d010540
Zm00001d052387	116.158	2.5967	1.3767	1.66e-07	2.55e-06	Up	Zm00001d052387
Zm00001d004957	57.4568	0.2653	-1.914	1.68e-07	2.58e-06	Down	Zm00001d004957
Zm00001d033079	204.019	0.4345	-1.203	1.69e-07	2.59e-06	Down	Zm00001d033079
Zm00001d045098	61.6765	0.428	-1.224	1.7e-07	2.6e-06	Down	Zm00001d045098
Zm00001d022088	18.3284	0.2065	-2.276	1.72e-07	2.63e-06	Down	Zm00001d022088
Zm00001d050103	127.77	0.4909	-1.027	1.73e-07	2.63e-06	Down	Zm00001d050103
Zm00001d026442	27.2119	0.2761	-1.857	1.75e-07	2.66e-06	Down	Zm00001d026442
Zm00001d011551	37.6083	0.3177	-1.654	1.76e-07	2.68e-06	Down	Zm00001d011551
Zm00001d040298	43.095	0.2958	-1.757	1.77e-07	2.7e-06	Down	Zm00001d040298
Zm00001d024323	16.1631	7.0804	2.8238	1.79e-07	2.71e-06	Up	Zm00001d024323
Zm00001d000128	13.8204	8.083	3.0149	1.87e-07	2.82e-06	Up	Zm00001d000128
Zm00001d002816	172.771	0.4492	-1.154	1.88e-07	2.84e-06	Down	Zm00001d002816
Zm00001d000237	50.5846	3.0489	1.6083	1.89e-07	2.85e-06	Up	Zm00001d000237
Zm00001d025241	115.796	0.3966	-1.334	1.9e-07	2.87e-06	Down	Zm00001d025241
Zm00001d041438	112.426	2.2213	1.1514	1.98e-07	2.98e-06	Up	Zm00001d041438
Zm00001d011274	40.7002	3.8006	1.9262	1.99e-07	2.99e-06	Up	Zm00001d011274
Zm00001d039492	224.95	2.1494	1.1039	2.04e-07	3.06e-06	Up	Zm00001d039492
Zm00001d032256	28.7626	0.2799	-1.837	2.05e-07	3.07e-06	Down	Zm00001d032256
Zm00001d053011	179.147	2.288	1.1941	2.08e-07	3.12e-06	Up	Zm00001d053011
Zm00001d027973	14.1698	0.134	-2.9	2.08e-07	3.12e-06	Down	Zm00001d027973
Zm00001d039260	12.038	9.4483	3.2401	2.1e-07	3.14e-06	Up	Zm00001d039260
Zm00001d008837	57.5554	3.3082	1.7261	2.14e-07	3.2e-06	Up	Zm00001d008837
Zm00001d027593	169.703	0.4679	-1.096	2.15e-07	3.21e-06	Down	Zm00001d027593
Zm00001d046778	198.9	0.3901	-1.358	2.17e-07	3.23e-06	Down	Zm00001d046778
Zm00001d035561	31.5234	0.3154	-1.665	2.21e-07	3.29e-06	Down	Zm00001d035561
Zm00001d027313	30.2844	0.1969	-2.344	2.21e-07	3.3e-06	Down	Zm00001d027313
Zm00001d012172	61.8433	0.4138	-1.273	2.24e-07	3.33e-06	Down	Zm00001d012172
Zm00001d034074	301.518	0.4874	-1.037	2.26e-07	3.36e-06	Down	Zm00001d034074
Zm00001d039267	253.822	2.108	1.0759	2.3e-07	3.41e-06	Up	Zm00001d039267
Zm00001d040629	98.9829	0.4229	-1.242	2.43e-07	3.6e-06	Down	Zm00001d040629
Zm00001d051870	77.9509	0.3114	-1.683	2.47e-07	3.65e-06	Down	Zm00001d051870
Zm00001d038098	23.5123	0.2349	-2.09	2.5e-07	3.69e-06	Down	Zm00001d038098
Zm00001d045845	59.0939	3.7023	1.8884	2.53e-07	3.73e-06	Up	Zm00001d045845
Zm00001d035200	73.3286	0.4178	-1.259	2.53e-07	3.74e-06	Down	Zm00001d035200
Zm00001d011461	26.1206	5.3953	2.4317	2.54e-07	3.74e-06	Up	Zm00001d011461
Zm00001d013736	123.234	0.4824	-1.052	2.55e-07	3.76e-06	Down	Zm00001d013736
Zm00001d053320	22.8092	0.229	-2.127	2.66e-07	3.91e-06	Down	Zm00001d053320
Zm00001d052375	129.609	0.3634	-1.46	2.69e-07	3.95e-06	Down	Zm00001d052375
Zm00001d002347	820.416	2.2734	1.1849	2.75e-07	4.04e-06	Up	Zm00001d002347
Zm00001d035234	121.616	2.0537	1.0382	2.8e-07	4.1e-06	Up	Zm00001d035234
Zm00001d018477	470.623	0.4927	-1.021	2.84e-07	4.16e-06	Down	Zm00001d018477
Zm00001d014532	325.794	0.3844	-1.379	2.85e-07	4.17e-06	Down	Zm00001d014532
Zm00001d011569	126.569	0.472	-1.083	2.87e-07	4.19e-06	Down	Zm00001d011569
Zm00001d032287	133.174	2.4489	1.2921	2.93e-07	4.28e-06	Up	Zm00001d032287
Zm00001d049159	104.665	0.4709	-1.086	2.97e-07	4.33e-06	Down	Zm00001d049159
Zm00001d004905	23.9427	0.2465	-2.02	3.04e-07	4.43e-06	Down	Zm00001d004905
Zm00001d031620	11.0783	10.8984	3.446	3.05e-07	4.44e-06	Up	Zm00001d031620
Zm00001d017613	79.8926	0.4473	-1.161	3.1e-07	4.5e-06	Down	Zm00001d017613
Zm00001d036950	844.551	2.5623	1.3574	3.24e-07	4.68e-06	Up	Zm00001d036950
Zm00001d032870	142.233	0.4957	-1.013	3.25e-07	4.7e-06	Down	Zm00001d032870
Zm00001d029432	39.1711	0.2869	-1.801	3.36e-07	4.84e-06	Down	Zm00001d029432
Zm00001d020332	100.461	2.1086	1.0763	3.37e-07	4.85e-06	Up	Zm00001d020332
Zm00001d000039	142.189	0.3923	-1.35	3.38e-07	4.86e-06	Down	Zm00001d000039
Zm00001d050844	50.936	3.8821	1.9568	3.4e-07	4.88e-06	Up	Zm00001d050844
Zm00001d031213	337.302	2.4442	1.2893	3.56e-07	5.1e-06	Up	Zm00001d031213
Zm00001d053757	27.3556	0.253	-1.983	3.58e-07	5.12e-06	Down	Zm00001d053757
Zm00001d048053	99.1379	0.4039	-1.308	3.63e-07	5.19e-06	Down	Zm00001d048053
Zm00001d033910	53.2621	2.4654	1.3018	3.71e-07	5.29e-06	Up	Zm00001d033910
Zm00001d028399	111.817	0.4649	-1.105	3.73e-07	5.31e-06	Down	Zm00001d028399
Zm00001d033529	116.922	2.3434	1.2286	3.77e-07	5.37e-06	Up	Zm00001d033529
Zm00001d025547	32.4382	3.8122	1.9306	3.78e-07	5.38e-06	Up	Zm00001d025547
Zm00001d008793	87.413	2.6152	1.3869	3.85e-07	5.46e-06	Up	Zm00001d008793
Zm00001d028025	31.8516	0.2428	-2.042	3.92e-07	5.56e-06	Down	Zm00001d028025
Zm00001d008595	76.4632	2.8164	1.4938	4.12e-07	5.83e-06	Up	Zm00001d008595
Zm00001d039946	143.016	2.227	1.1551	4.16e-07	5.88e-06	Up	Zm00001d039946
Zm00001d038060	90.9729	2.4864	1.3141	4.19e-07	5.92e-06	Up	Zm00001d038060
Zm00001d048013	113.412	0.3935	-1.346	4.21e-07	5.95e-06	Down	Zm00001d048013
Zm00001d022195	12.8628	0.02084	-5.585	4.24e-07	5.98e-06	Down	Zm00001d022195
Zm00001d048311	64.6397	0.3167	-1.659	4.29e-07	6.04e-06	Down	Zm00001d048311
Zm00001d005421	744.373	0.4262	-1.23	4.5e-07	6.3e-06	Down	Zm00001d005421
Zm00001d030037	84.8668	2.3623	1.2402	4.63e-07	6.47e-06	Up	Zm00001d030037
Zm00001d014217	11.5743	10.058	3.3303	4.68e-07	6.53e-06	Up	Zm00001d014217
Zm00001d008929	50.8514	0.2584	-1.952	4.85e-07	6.75e-06	Down	Zm00001d008929
Zm00001d033710	809.285	0.3895	-1.36	4.88e-07	6.79e-06	Down	Zm00001d033710
Zm00001d002999	126.341	0.3872	-1.369	4.89e-07	6.79e-06	Down	Zm00001d002999
Zm00001d022464	132.219	0.3897	-1.36	4.89e-07	6.8e-06	Down	Zm00001d022464
Zm00001d053736	145.641	2.724	1.4457	5.05e-07	7e-06	Up	Zm00001d053736
Zm00001d034725	25.1119	0.2121	-2.237	5.2e-07	7.2e-06	Down	Zm00001d034725
Zm00001d018107	165.323	2.4094	1.2687	5.21e-07	7.21e-06	Up	Zm00001d018107
Zm00001d021638	100.637	0.4072	-1.296	5.26e-07	7.27e-06	Down	Zm00001d021638
Zm00001d041819	5.9488	68.7295	6.1029	5.27e-07	7.27e-06	Up	Zm00001d041819
Zm00001d038618	194.096	0.4836	-1.048	5.49e-07	7.55e-06	Down	Zm00001d038618
Zm00001d018220	271.858	0.4545	-1.138	5.52e-07	7.59e-06	Down	Zm00001d018220
Zm00001d027366	40.873	0.3278	-1.609	5.73e-07	7.85e-06	Down	Zm00001d027366
Zm00001d053212	379.332	2.0382	1.0273	5.76e-07	7.89e-06	Up	Zm00001d053212
Zm00001d012958	99.4399	2.1157	1.0811	5.77e-07	7.9e-06	Up	Zm00001d012958
Zm00001d024516	261.889	0.4943	-1.016	5.83e-07	7.97e-06	Down	Zm00001d024516
Zm00001d012701	456.335	2.0079	1.0057	5.9e-07	8.05e-06	Up	Zm00001d012701
Zm00001d032148	211.488	2.389	1.2564	5.9e-07	8.05e-06	Up	Zm00001d032148
Zm00001d028325	126.813	0.4567	-1.131	6.17e-07	8.38e-06	Down	Zm00001d028325
Zm00001d003144	104.629	2.3865	1.2549	6.31e-07	8.56e-06	Up	Zm00001d003144
Zm00001d025002	101.765	0.3534	-1.501	6.31e-07	8.56e-06	Down	Zm00001d025002
Zm00001d021732	36.7446	3.4585	1.7901	6.32e-07	8.56e-06	Up	Zm00001d021732
Zm00001d011833	85.794	0.3783	-1.402	6.33e-07	8.57e-06	Down	Zm00001d011833
Zm00001d011745	110.355	0.4799	-1.059	6.43e-07	8.7e-06	Down	Zm00001d011745
Zm00001d041305	120.837	0.3821	-1.388	6.58e-07	8.88e-06	Down	Zm00001d041305
Zm00001d041660	91.3565	0.4168	-1.263	6.63e-07	8.95e-06	Down	Zm00001d041660
Zm00001d018813	66.7094	0.4211	-1.248	6.8e-07	9.15e-06	Down	Zm00001d018813
Zm00001d032911	143.33	2.1864	1.1286	6.82e-07	9.18e-06	Up	Zm00001d032911
Zm00001d051156	71.5105	0.3839	-1.381	6.84e-07	9.21e-06	Down	Zm00001d051156
Zm00001d052269	76.4782	0.3589	-1.478	7.11e-07	9.53e-06	Down	Zm00001d052269
Zm00001d006697	97.2052	0.4728	-1.081	7.12e-07	9.54e-06	Down	Zm00001d006697
Zm00001d026084	85.3858	0.3659	-1.45	7.15e-07	9.58e-06	Down	Zm00001d026084
Zm00001d041611	242.765	0.3481	-1.522	7.17e-07	9.6e-06	Down	Zm00001d041611
Zm00001d042936	28.9785	0.2463	-2.022	7.33e-07	9.79e-06	Down	Zm00001d042936
Zm00001d011444	47.1168	0.2995	-1.739	7.34e-07	9.79e-06	Down	Zm00001d011444
Zm00001d053060	152.986	0.4934	-1.019	7.34e-07	9.79e-06	Down	Zm00001d053060
Zm00001d003191	11.984	0.02223	-5.491	7.65e-07	1.02e-05	Down	Zm00001d003191
Zm00001d045370	560.401	4.7082	2.2352	7.68e-07	1.02e-05	Up	Zm00001d045370
Zm00001d048323	72.1418	0.4804	-1.058	7.71e-07	1.02e-05	Down	Zm00001d048323
Zm00001d004614	12.5011	9.6516	3.2708	7.72e-07	1.03e-05	Up	Zm00001d004614
Zm00001d027979	102.948	0.4755	-1.073	7.81e-07	1.04e-05	Down	Zm00001d027979
Zm00001d039387	475.395	0.4858	-1.042	7.81e-07	1.04e-05	Down	Zm00001d039387
Zm00001d010529	54.0172	2.417	1.2732	7.83e-07	1.04e-05	Up	Zm00001d010529
Zm00001d006179	127.244	2.2576	1.1748	7.95e-07	1.05e-05	Up	Zm00001d006179
Zm00001d000126	562.205	2.1046	1.0735	8.04e-07	1.06e-05	Up	Zm00001d000126
Zm00001d039647	174.887	2.1262	1.0883	8.1e-07	1.07e-05	Up	Zm00001d039647
Zm00001d020457	17.4902	0.2166	-2.207	8.21e-07	1.08e-05	Down	Zm00001d020457
Zm00001d007624	26.1735	0.176	-2.506	8.26e-07	1.09e-05	Down	Zm00001d007624
Zm00001d051617	54.1985	2.4612	1.2993	8.53e-07	1.12e-05	Up	Zm00001d051617
Zm00001d029350	53.7062	2.9815	1.576	8.63e-07	1.13e-05	Up	Zm00001d029350
Zm00001d013995	24.8348	4.2053	2.0722	8.78e-07	1.15e-05	Up	Zm00001d013995
Zm00001d004894	11.7718	9.0259	3.1741	8.79e-07	1.15e-05	Up	Zm00001d004894
Zm00001d028803	29.6931	3.2963	1.7208	8.82e-07	1.16e-05	Up	Zm00001d028803
Zm00001d007620	93.4245	2.9253	1.5486	8.83e-07	1.16e-05	Up	Zm00001d007620
Zm00001d045822	128.738	0.4995	-1.002	8.87e-07	1.16e-05	Down	Zm00001d045822
Zm00001d038223	105.233	0.3499	-1.515	8.96e-07	1.17e-05	Down	Zm00001d038223
Zm00001d024995	177.843	2.2762	1.1866	9.16e-07	1.2e-05	Up	Zm00001d024995
Zm00001d024800	38.6235	3.0678	1.6172	9.2e-07	1.2e-05	Up	Zm00001d024800
Zm00001d045798	124.073	0.4738	-1.078	9.47e-07	1.23e-05	Down	Zm00001d045798
Zm00001d033254	54.6065	0.3798	-1.397	9.47e-07	1.23e-05	Down	Zm00001d033254
Zm00001d052192	77.5255	0.4587	-1.124	9.47e-07	1.23e-05	Down	Zm00001d052192
Zm00001d037911	86.0504	0.4625	-1.113	9.56e-07	1.24e-05	Down	Zm00001d037911
Zm00001d045138	33.6197	3.0773	1.6216	9.87e-07	1.28e-05	Up	Zm00001d045138
Zm00001d033061	70.1247	3.091	1.6281	9.98e-07	1.29e-05	Up	Zm00001d033061
Zm00001d026268	38.7576	3.4577	1.7898	1e-06	1.3e-05	Up	Zm00001d026268
Zm00001d024148	14.9937	8.398	3.0701	1.01e-06	1.3e-05	Up	Zm00001d024148
Zm00001d026598	90.1512	2.5659	1.3595	1.02e-06	1.32e-05	Up	Zm00001d026598
Zm00001d016969	51.3793	2.5312	1.3398	1.03e-06	1.33e-05	Up	Zm00001d016969
Zm00001d052167	257.952	2.0074	1.0053	1.04e-06	1.34e-05	Up	Zm00001d052167
Zm00001d021666	43.4682	0.2536	-1.979	1.05e-06	1.35e-05	Down	Zm00001d021666
Zm00001d012808	96.622	2.285	1.1922	1.05e-06	1.35e-05	Up	Zm00001d012808
Zm00001d034247	88.5411	2.5135	1.3297	1.06e-06	1.36e-05	Up	Zm00001d034247
Zm00001d018907	102.346	0.3881	-1.365	1.1e-06	1.41e-05	Down	Zm00001d018907
Zm00001d013967	311.566	0.4605	-1.119	1.1e-06	1.41e-05	Down	Zm00001d013967
Zm00001d026471	114.507	0.4437	-1.172	1.11e-06	1.43e-05	Down	Zm00001d026471
Zm00001d010649	59.5491	0.4308	-1.215	1.12e-06	1.43e-05	Down	Zm00001d010649
Zm00001d030509	806.177	0.4542	-1.139	1.12e-06	1.44e-05	Down	Zm00001d030509
Zm00001d048623	25.8389	3.3606	1.7487	1.13e-06	1.44e-05	Up	Zm00001d048623
Zm00001d005312	145.009	0.46	-1.12	1.13e-06	1.45e-05	Down	Zm00001d005312
Zm00001d052776	207.773	0.4412	-1.18	1.14e-06	1.46e-05	Down	Zm00001d052776
Zm00001d030767	60.1697	3.3601	1.7485	1.16e-06	1.48e-05	Up	Zm00001d030767
Zm00001d028294	34.8408	0.2707	-1.885	1.17e-06	1.49e-05	Down	Zm00001d028294
Zm00001d033793	170.357	2.2308	1.1575	1.21e-06	1.54e-05	Up	Zm00001d033793
Zm00001d033319	507.592	0.4287	-1.222	1.21e-06	1.54e-05	Down	Zm00001d033319
Zm00001d005013	108.451	2.3852	1.2541	1.24e-06	1.57e-05	Up	Zm00001d005013
Zm00001d033794	346.925	2.0436	1.0311	1.24e-06	1.58e-05	Up	Zm00001d033794
Zm00001d045862	67.4358	0.4594	-1.122	1.25e-06	1.58e-05	Down	Zm00001d045862
Zm00001d029184	71.1922	0.4433	-1.174	1.26e-06	1.59e-05	Down	Zm00001d029184
Zm00001d042371	34.2135	0.343	-1.544	1.26e-06	1.6e-05	Down	Zm00001d042371
Zm00001d032771	17.1898	0.1772	-2.496	1.26e-06	1.6e-05	Down	Zm00001d032771
Zm00001d007977	99.5121	0.3476	-1.524	1.27e-06	1.6e-05	Down	Zm00001d007977
Zm00001d038333	25.6519	0.2795	-1.839	1.27e-06	1.6e-05	Down	Zm00001d038333
Zm00001d011269	72.7904	0.4498	-1.153	1.27e-06	1.61e-05	Down	Zm00001d011269
Zm00001d005890	56.6266	2.6522	1.4072	1.27e-06	1.61e-05	Up	Zm00001d005890
Zm00001d020339	5840.32	2.0131	1.0094	1.3e-06	1.64e-05	Up	Zm00001d020339
Zm00001d013456	257.776	0.4278	-1.225	1.31e-06	1.65e-05	Down	Zm00001d013456
Zm00001d002018	52.3548	0.2689	-1.895	1.34e-06	1.69e-05	Down	Zm00001d002018
Zm00001d007363	1385.22	0.4376	-1.192	1.35e-06	1.7e-05	Down	Zm00001d007363
Zm00001d029783	477.172	2.1968	1.1354	1.38e-06	1.73e-05	Up	Zm00001d029783
Zm00001d012413	10.6337	10.5395	3.3977	1.4e-06	1.75e-05	Up	Zm00001d012413
Zm00001d038338	67.6518	0.3523	-1.505	1.42e-06	1.78e-05	Down	Zm00001d038338
Zm00001d029365	848.793	0.4892	-1.031	1.44e-06	1.8e-05	Down	Zm00001d029365
Zm00001d006133	117.869	0.4992	-1.002	1.46e-06	1.83e-05	Down	Zm00001d006133
Zm00001d019518	9.8421	40.694	5.3467	1.47e-06	1.83e-05	Up	Zm00001d019518
Zm00001d016059	133.365	0.4028	-1.312	1.48e-06	1.84e-05	Down	Zm00001d016059
Zm00001d015724	62.6392	0.3609	-1.47	1.49e-06	1.86e-05	Down	Zm00001d015724
Zm00001d035714	37.9381	3.3366	1.7384	1.51e-06	1.87e-05	Up	Zm00001d035714
Zm00001d032120	44.5055	4.0083	2.003	1.51e-06	1.88e-05	Up	Zm00001d032120
Zm00001d012917	61.1173	0.3648	-1.455	1.52e-06	1.89e-05	Down	Zm00001d012917
Zm00001d044564	37.0239	3.1624	1.661	1.53e-06	1.9e-05	Up	Zm00001d044564
Zm00001d004721	1186.97	2.639	1.4	1.55e-06	1.92e-05	Up	Zm00001d004721
Zm00001d028721	62.3946	0.2704	-1.887	1.61e-06	2e-05	Down	Zm00001d028721
Zm00001d024547	77.9262	2.1374	1.0959	1.67e-06	2.06e-05	Up	Zm00001d024547
Zm00001d003091	112.507	2.5168	1.3316	1.69e-06	2.09e-05	Up	Zm00001d003091
Zm00001d004848	74.7788	2.7189	1.443	1.71e-06	2.11e-05	Up	Zm00001d004848
Zm00001d018791	35.5187	2.8826	1.5274	1.75e-06	2.16e-05	Up	Zm00001d018791
Zm00001d037968	460.647	0.3543	-1.497	1.78e-06	2.19e-05	Down	Zm00001d037968
Zm00001d036542	14.0781	6.1417	2.6186	1.79e-06	2.2e-05	Up	Zm00001d036542
Zm00001d026412	581.115	0.4414	-1.18	1.82e-06	2.24e-05	Down	Zm00001d026412
Zm00001d035329	65.3916	0.4328	-1.208	1.84e-06	2.26e-05	Down	Zm00001d035329
Zm00001d004506	71.3056	2.452	1.294	1.85e-06	2.26e-05	Up	Zm00001d004506
Zm00001d007313	138.887	0.4619	-1.114	1.85e-06	2.26e-05	Down	Zm00001d007313
Zm00001d041844	18.0464	7.024	2.8123	1.88e-06	2.3e-05	Up	Zm00001d041844
Zm00001d017551	91.4207	0.3971	-1.332	1.89e-06	2.32e-05	Down	Zm00001d017551
Zm00001d010440	14.2782	5.8271	2.5428	1.91e-06	2.33e-05	Up	Zm00001d010440
Zm00001d044075	121.808	0.4918	-1.024	1.92e-06	2.34e-05	Down	Zm00001d044075
Zm00001d030361	26.7139	0.2217	-2.173	1.93e-06	2.35e-05	Down	Zm00001d030361
Zm00001d035542	1200.47	2.0665	1.0472	1.93e-06	2.35e-05	Up	Zm00001d035542
Zm00001d026160	51.2392	3.0966	1.6307	1.95e-06	2.37e-05	Up	Zm00001d026160
Zm00001d015927	46.6344	0.3961	-1.336	1.95e-06	2.38e-05	Down	Zm00001d015927
Zm00001d050977	14.3686	6.6882	2.7416	1.98e-06	2.41e-05	Up	Zm00001d050977
Zm00001d015468	299.549	0.4533	-1.141	2e-06	2.43e-05	Down	Zm00001d015468
Zm00001d004762	55.9877	0.2991	-1.741	2.01e-06	2.43e-05	Down	Zm00001d004762
Zm00001d035474	86.4724	0.4916	-1.024	2.07e-06	2.5e-05	Down	Zm00001d035474
Zm00001d049129	85.018	4.3566	2.1232	2.15e-06	2.59e-05	Up	Zm00001d049129
Zm00001d051561	224.714	0.4733	-1.079	2.18e-06	2.62e-05	Down	Zm00001d051561
Zm00001d018940	16.255	0.07414	-3.754	2.2e-06	2.65e-05	Down	Zm00001d018940
Zm00001d033286	68.4593	2.2992	1.2011	2.22e-06	2.67e-05	Up	Zm00001d033286
Zm00001d035055	18.5877	4.3597	2.1242	2.26e-06	2.71e-05	Up	Zm00001d035055
Zm00001d002342	165.06	0.4388	-1.188	2.28e-06	2.73e-05	Down	Zm00001d002342
Zm00001d035859	9.919	16.0296	4.0027	2.28e-06	2.73e-05	Up	Zm00001d035859
Zm00001d029752	9.6448	0.05679	-4.138	2.29e-06	2.74e-05	Down	Zm00001d029752
Zm00001d030765	40.7478	2.7411	1.4548	2.3e-06	2.75e-05	Up	Zm00001d030765
Zm00001d016134	30.6112	3.8449	1.943	2.31e-06	2.75e-05	Up	Zm00001d016134
Zm00001d044898	192.516	2.3147	1.2108	2.35e-06	2.81e-05	Up	Zm00001d044898
Zm00001d004906	18.5442	0.2185	-2.195	2.37e-06	2.83e-05	Down	Zm00001d004906
Zm00001d039859	50.3965	2.5744	1.3642	2.38e-06	2.84e-05	Up	Zm00001d039859
Zm00001d045575	88.2743	0.4537	-1.14	2.39e-06	2.84e-05	Down	Zm00001d045575
Zm00001d033256	35.4692	0.3301	-1.599	2.41e-06	2.86e-05	Down	Zm00001d033256
Zm00001d028043	32.3974	0.3353	-1.577	2.41e-06	2.86e-05	Down	Zm00001d028043
Zm00001d048116	66.5613	0.4393	-1.187	2.42e-06	2.87e-05	Down	Zm00001d048116
Zm00001d030267	266.036	0.3964	-1.335	2.43e-06	2.89e-05	Down	Zm00001d030267
Zm00001d000380	122.243	0.3957	-1.337	2.45e-06	2.9e-05	Down	Zm00001d000380
Zm00001d016698	16.7642	0.1822	-2.457	2.47e-06	2.93e-05	Down	Zm00001d016698
Zm00001d042739	148.144	2.2309	1.1577	2.51e-06	2.98e-05	Up	Zm00001d042739
Zm00001d036023	29.8982	2.7842	1.4773	2.53e-06	2.99e-05	Up	Zm00001d036023
Zm00001d042840	4.6381	53.5381	5.7425	2.55e-06	3.01e-05	Up	Zm00001d042840
Zm00001d028317	178.775	0.4599	-1.121	2.56e-06	3.02e-05	Down	Zm00001d028317
Zm00001d022643	26.7809	0.2863	-1.804	2.58e-06	3.03e-05	Down	Zm00001d022643
Zm00001d010907	165.786	0.3894	-1.361	2.65e-06	3.11e-05	Down	Zm00001d010907
Zm00001d013080	253.435	0.4933	-1.019	2.65e-06	3.12e-05	Down	Zm00001d013080
Zm00001d049846	14.5141	0.1578	-2.664	2.67e-06	3.14e-05	Down	Zm00001d049846
Zm00001d042572	103.881	3.3265	1.734	2.68e-06	3.15e-05	Up	Zm00001d042572
Zm00001d020401	2199.68	0.4433	-1.174	2.77e-06	3.24e-05	Down	Zm00001d020401
Zm00001d007827	11.1383	0.05048	-4.308	2.78e-06	3.25e-05	Down	Zm00001d007827
Zm00001d028815	9179.03	0.393	-1.347	2.78e-06	3.25e-05	Down	Zm00001d028815
Zm00001d016257	66.1412	0.4381	-1.191	2.88e-06	3.36e-05	Down	Zm00001d016257
Zm00001d014958	146.756	0.4654	-1.104	2.97e-06	3.45e-05	Down	Zm00001d014958
Zm00001d007728	45.9072	2.5058	1.3253	3.01e-06	3.49e-05	Up	Zm00001d007728
Zm00001d052014	189.753	2.0059	1.0042	3.08e-06	3.57e-05	Up	Zm00001d052014
Zm00001d043921	62.7222	2.3617	1.2398	3.08e-06	3.57e-05	Up	Zm00001d043921
Zm00001d045728	77.8455	0.4875	-1.037	3.11e-06	3.6e-05	Down	Zm00001d045728
Zm00001d003996	51.7346	0.2863	-1.804	3.12e-06	3.61e-05	Down	Zm00001d003996
Zm00001d027285	28.5912	0.2332	-2.1	3.13e-06	3.62e-05	Down	Zm00001d027285
Zm00001d007372	45.7085	0.3875	-1.368	3.2e-06	3.7e-05	Down	Zm00001d007372
Zm00001d008782	41.0498	0.3642	-1.457	3.24e-06	3.73e-05	Down	Zm00001d008782
Zm00001d002761	58.0901	2.5381	1.3437	3.24e-06	3.74e-05	Up	Zm00001d002761
Zm00001d047698	9.1971	0.04502	-4.473	3.26e-06	3.75e-05	Down	Zm00001d047698
Zm00001d034663	92.1519	0.4348	-1.202	3.27e-06	3.76e-05	Down	Zm00001d034663
Zm00001d016724	14.2971	5.8217	2.5414	3.3e-06	3.8e-05	Up	Zm00001d016724
Zm00001d049789	80.5595	0.2781	-1.846	3.36e-06	3.86e-05	Down	Zm00001d049789
Zm00001d004855	600.661	0.3752	-1.414	3.37e-06	3.87e-05	Down	Zm00001d004855
Zm00001d004526	26.8785	3.2349	1.6937	3.39e-06	3.89e-05	Up	Zm00001d004526
Zm00001d032208	9.2205	24.9861	4.6431	3.41e-06	3.91e-05	Up	Zm00001d032208
Zm00001d049276	80.8323	0.3874	-1.368	3.41e-06	3.91e-05	Down	Zm00001d049276
Zm00001d009589	8.5159	13.4941	3.7543	3.47e-06	3.98e-05	Up	Zm00001d009589
Zm00001d028505	137.617	2.0662	1.047	3.52e-06	4.03e-05	Up	Zm00001d028505
Zm00001d038003	2634.51	2.2668	1.1807	3.56e-06	4.07e-05	Up	Zm00001d038003
Zm00001d004331	29.0803	3.1618	1.6608	3.66e-06	4.17e-05	Up	Zm00001d004331
Zm00001d031913	206.096	0.4788	-1.063	3.74e-06	4.25e-05	Down	Zm00001d031913
Zm00001d031876	57.0347	2.2108	1.1446	3.74e-06	4.26e-05	Up	Zm00001d031876
Zm00001d042662	850.039	2.1061	1.0746	3.76e-06	4.28e-05	Up	Zm00001d042662
Zm00001d017952	16.3086	4.8287	2.2716	3.81e-06	4.33e-05	Up	Zm00001d017952
Zm00001d018159	26.0531	3.4983	1.8067	3.84e-06	4.35e-05	Up	Zm00001d018159
Zm00001d040011	56.3172	0.4087	-1.291	3.88e-06	4.4e-05	Down	Zm00001d040011
Zm00001d003287	156.266	0.4092	-1.289	3.99e-06	4.52e-05	Down	Zm00001d003287
Zm00001d035881	66.0076	0.4505	-1.15	4.04e-06	4.56e-05	Down	Zm00001d035881
Zm00001d023248	19.4438	0.2338	-2.097	4.05e-06	4.57e-05	Down	Zm00001d023248
Zm00001d018708	21.8857	0.2952	-1.76	4.06e-06	4.58e-05	Down	Zm00001d018708
Zm00001d038401	242.577	0.3346	-1.579	4.07e-06	4.58e-05	Down	Zm00001d038401
Zm00001d018790	35.9867	0.3277	-1.61	4.1e-06	4.61e-05	Down	Zm00001d018790
Zm00001d038312	53.7308	2.325	1.2172	4.28e-06	4.8e-05	Up	Zm00001d038312
Zm00001d029402	24.6851	0.2873	-1.799	4.32e-06	4.84e-05	Down	Zm00001d029402
Zm00001d033347	62.159	0.4301	-1.217	4.33e-06	4.84e-05	Down	Zm00001d033347
Zm00001d038908	32.7922	2.9187	1.5453	4.35e-06	4.87e-05	Up	Zm00001d038908
Zm00001d014603	14.9279	6.8982	2.7862	4.38e-06	4.89e-05	Up	Zm00001d014603
Zm00001d021757	173.611	0.4919	-1.024	4.42e-06	4.94e-05	Down	Zm00001d021757
Zm00001d024378	32.4319	2.8708	1.5214	4.42e-06	4.94e-05	Up	Zm00001d024378
Zm00001d021942	53.9966	3.0815	1.6236	4.49e-06	5.01e-05	Up	Zm00001d021942
Zm00001d043300	49.1804	0.4172	-1.261	4.6e-06	5.13e-05	Down	Zm00001d043300
Zm00001d033189	93.2963	0.4564	-1.132	4.63e-06	5.14e-05	Down	Zm00001d033189
Zm00001d000294	936.09	0.4175	-1.26	4.68e-06	5.19e-05	Down	Zm00001d000294
Zm00001d046029	69.4877	0.3404	-1.555	4.68e-06	5.19e-05	Down	Zm00001d046029
Zm00001d037008	109.847	0.4821	-1.052	4.7e-06	5.21e-05	Down	Zm00001d037008
Zm00001d044435	61.6604	0.4672	-1.098	4.72e-06	5.23e-05	Down	Zm00001d044435
Zm00001d025146	95.5762	0.4237	-1.239	4.72e-06	5.24e-05	Down	Zm00001d025146
Zm00001d032885	111.684	2.2354	1.1606	4.76e-06	5.27e-05	Up	Zm00001d032885
Zm00001d010217	27.2556	0.2806	-1.833	4.77e-06	5.28e-05	Down	Zm00001d010217
Zm00001d003052	14.3376	7.3946	2.8865	4.87e-06	5.38e-05	Up	Zm00001d003052
Zm00001d020088	103.979	0.489	-1.032	4.88e-06	5.39e-05	Down	Zm00001d020088
Zm00001d026131	41.4503	0.3736	-1.421	4.89e-06	5.4e-05	Down	Zm00001d026131
Zm00001d000020	13.2197	0.1582	-2.66	4.91e-06	5.41e-05	Down	Zm00001d000020
Zm00001d013868	124.062	2.0188	1.0135	5.07e-06	5.58e-05	Up	Zm00001d013868
Zm00001d038489	244.193	0.4435	-1.173	5.25e-06	5.76e-05	Down	Zm00001d038489
Zm00001d033296	90.7756	0.4453	-1.167	5.26e-06	5.77e-05	Down	Zm00001d033296
Zm00001d052893	142.288	0.4959	-1.012	5.4e-06	5.91e-05	Down	Zm00001d052893
Zm00001d016062	81.7572	0.3838	-1.381	5.42e-06	5.93e-05	Down	Zm00001d016062
Zm00001d012080	168.523	0.4963	-1.011	5.45e-06	5.96e-05	Down	Zm00001d012080
Zm00001d040196	45.7302	2.6885	1.4268	5.51e-06	6.01e-05	Up	Zm00001d040196
Zm00001d016896	21.1225	3.7702	1.9146	5.55e-06	6.05e-05	Up	Zm00001d016896
Zm00001d026162	37.8841	3.583	1.8411	5.61e-06	6.11e-05	Up	Zm00001d026162
Zm00001d021988	45.4673	0.3997	-1.323	5.62e-06	6.11e-05	Down	Zm00001d021988
Zm00001d008756	1591.19	0.4715	-1.085	5.62e-06	6.12e-05	Down	Zm00001d008756
Zm00001d005892	20.6342	5.0176	2.327	5.75e-06	6.24e-05	Up	Zm00001d005892
Zm00001d013032	8.2926	34.4913	5.1082	5.75e-06	6.24e-05	Up	Zm00001d013032
Zm00001d035463	65.5056	2.0195	1.014	5.75e-06	6.25e-05	Up	Zm00001d035463
Zm00001d035439	48.9142	0.4564	-1.132	5.76e-06	6.25e-05	Down	Zm00001d035439
Zm00001d027258	17.7636	0.1827	-2.452	5.85e-06	6.34e-05	Down	Zm00001d027258
Zm00001d015202	16.8755	4.3539	2.1223	5.96e-06	6.45e-05	Up	Zm00001d015202
Zm00001d048146	64.603	0.4298	-1.218	6.02e-06	6.52e-05	Down	Zm00001d048146
Zm00001d051636	172.551	0.4227	-1.242	6.08e-06	6.58e-05	Down	Zm00001d051636
Zm00001d043849	59.4333	2.0928	1.0654	6.15e-06	6.64e-05	Up	Zm00001d043849
Zm00001d040725	16.1563	0.2149	-2.219	6.18e-06	6.67e-05	Down	Zm00001d040725
Zm00001d028616	75.2891	0.2738	-1.869	6.22e-06	6.71e-05	Down	Zm00001d028616
Zm00001d049288	128.446	0.2986	-1.744	6.24e-06	6.73e-05	Down	Zm00001d049288
Zm00001d036818	10.1201	0.1131	-3.145	6.26e-06	6.74e-05	Down	Zm00001d036818
Zm00001d013561	113.994	2.1998	1.1374	6.26e-06	6.74e-05	Up	Zm00001d013561
Zm00001d049303	7.8286	20.9877	4.3915	6.37e-06	6.85e-05	Up	Zm00001d049303
Zm00001d030345	134.781	0.4601	-1.12	6.39e-06	6.86e-05	Down	Zm00001d030345
Zm00001d037009	16.2568	4.1531	2.0542	6.4e-06	6.87e-05	Up	Zm00001d037009
Zm00001d048968	8.7827	0.0475	-4.396	6.44e-06	6.9e-05	Down	Zm00001d048968
Zm00001d039377	20.995	5.6014	2.4858	6.46e-06	6.92e-05	Up	Zm00001d039377
Zm00001d040652	20.5935	4.7596	2.2508	6.5e-06	6.96e-05	Up	Zm00001d040652
Zm00001d029896	21.5128	0.1894	-2.4	6.52e-06	6.97e-05	Down	Zm00001d029896
Zm00001d018988	29.4723	0.3604	-1.472	6.57e-06	7.02e-05	Down	Zm00001d018988
Zm00001d018617	84.6817	0.4652	-1.104	6.61e-06	7.06e-05	Down	Zm00001d018617
Zm00001d039459	224.182	0.4731	-1.08	6.66e-06	7.11e-05	Down	Zm00001d039459
Zm00001d026293	174.144	2.1195	1.0837	6.69e-06	7.14e-05	Up	Zm00001d026293
Zm00001d047942	176.145	2.003	1.0022	6.74e-06	7.18e-05	Up	Zm00001d047942
Zm00001d025674	38.7771	0.3568	-1.487	6.76e-06	7.2e-05	Down	Zm00001d025674
Zm00001d012216	12.7978	0.1549	-2.69	6.77e-06	7.2e-05	Down	Zm00001d012216
Zm00001d037281	107.488	0.379	-1.4	6.81e-06	7.24e-05	Down	Zm00001d037281
Zm00001d017329	51.262	2.8377	1.5047	6.95e-06	7.37e-05	Up	Zm00001d017329
Zm00001d020017	77.8906	0.4694	-1.091	7e-06	7.43e-05	Down	Zm00001d020017
Zm00001d027488	28.5531	3.7957	1.9244	7.04e-06	7.46e-05	Up	Zm00001d027488
Zm00001d040212	108.665	2.0464	1.0331	7.1e-06	7.52e-05	Up	Zm00001d040212
Zm00001d044686	5.0662	58.28	5.8649	7.17e-06	7.58e-05	Up	Zm00001d044686
Zm00001d004847	64.7805	2.2229	1.1524	7.45e-06	7.86e-05	Up	Zm00001d004847
Zm00001d047222	12.5271	0.1577	-2.665	7.5e-06	7.9e-05	Down	Zm00001d047222
Zm00001d005378	115.926	2.6331	1.3968	7.55e-06	7.94e-05	Up	Zm00001d005378
Zm00001d041246	2350.76	0.4611	-1.117	7.59e-06	7.98e-05	Down	Zm00001d041246
Zm00001d033573	45.8166	0.4373	-1.193	7.69e-06	8.08e-05	Down	Zm00001d033573
Zm00001d000197	76.7696	0.3669	-1.447	7.81e-06	8.21e-05	Down	Zm00001d000197
Zm00001d024424	109.158	2.0193	1.0139	7.85e-06	8.25e-05	Up	Zm00001d024424
Zm00001d046993	50.8273	0.4115	-1.281	7.85e-06	8.25e-05	Down	Zm00001d046993
Zm00001d043036	55.3964	2.8703	1.5212	7.93e-06	8.32e-05	Up	Zm00001d043036
Zm00001d005986	47.4172	0.308	-1.699	8.15e-06	8.53e-05	Down	Zm00001d005986
Zm00001d022351	51.7236	0.3886	-1.364	8.24e-06	8.62e-05	Down	Zm00001d022351
Zm00001d008266	35.3014	0.2873	-1.799	8.25e-06	8.63e-05	Down	Zm00001d008266
Zm00001d042935	44.703	0.4124	-1.278	8.35e-06	8.72e-05	Down	Zm00001d042935
Zm00001d027607	58.4791	0.3736	-1.42	8.44e-06	8.81e-05	Down	Zm00001d027607
Zm00001d015239	52.0028	2.3322	1.2217	8.55e-06	8.91e-05	Up	Zm00001d015239
Zm00001d037005	43.0498	0.3477	-1.524	8.59e-06	8.95e-05	Down	Zm00001d037005
Zm00001d011710	56.6146	0.334	-1.582	8.76e-06	9.13e-05	Down	Zm00001d011710
Zm00001d050403	4.2666	49.2118	5.6209	8.95e-06	9.31e-05	Up	Zm00001d050403
Zm00001d020470	189.137	2.1171	1.0821	9.02e-06	9.38e-05	Up	Zm00001d020470
Zm00001d044763	166.405	2.8542	1.5131	9.24e-06	9.6e-05	Up	Zm00001d044763
Zm00001d027335	43.3712	0.3541	-1.498	9.61e-06	9.95e-05	Down	Zm00001d027335
Zm00001d048077	161.884	2.4543	1.2953	9.71e-06	0.0001005	Up	Zm00001d048077
Zm00001d011785	29.7784	0.3412	-1.551	9.74e-06	0.0001007	Down	Zm00001d011785
Zm00001d028814	9681.53	0.442	-1.178	9.87e-06	0.0001019	Down	Zm00001d028814
Zm00001d043640	8.9412	0.03043	-5.039	1e-05	0.0001031	Down	Zm00001d043640
Zm00001d038469	8.7476	0.06354	-3.976	1.01e-05	0.0001034	Down	Zm00001d038469
Zm00001d044121	4482.53	2.2354	1.1605	1.02e-05	0.0001048	Up	Zm00001d044121
Zm00001d051552	64.2122	0.4873	-1.037	1.05e-05	0.0001077	Down	Zm00001d051552
Zm00001d024166	10.1921	0.09916	-3.334	1.07e-05	0.0001091	Down	Zm00001d024166
Zm00001d026683	16.5299	11.0291	3.4632	1.12e-05	0.0001143	Up	Zm00001d026683
Zm00001d035211	26.0035	0.356	-1.49	1.13e-05	0.0001148	Down	Zm00001d035211
Zm00001d023664	1527.39	2.1411	1.0984	1.14e-05	0.0001159	Up	Zm00001d023664
Zm00001d039238	12.714	8.6466	3.1121	1.17e-05	0.0001189	Up	Zm00001d039238
Zm00001d011968	45.3886	0.423	-1.241	1.18e-05	0.0001194	Down	Zm00001d011968
Zm00001d041984	456.492	5.437	2.4428	1.19e-05	0.0001205	Up	Zm00001d041984
Zm00001d035694	50.3057	0.3806	-1.394	1.2e-05	0.0001213	Down	Zm00001d035694
Zm00001d042482	379.382	2.1207	1.0846	1.2e-05	0.0001219	Up	Zm00001d042482
Zm00001d002008	47.6435	2.3117	1.2089	1.21e-05	0.0001226	Up	Zm00001d002008
Zm00001d005782	148.521	0.4705	-1.088	1.22e-05	0.0001233	Down	Zm00001d005782
Zm00001d007267	11.5515	7.281	2.8641	1.22e-05	0.0001237	Up	Zm00001d007267
Zm00001d019555	24.4803	0.3232	-1.63	1.23e-05	0.0001247	Down	Zm00001d019555
Zm00001d039218	15.6736	0.2164	-2.208	1.26e-05	0.0001268	Down	Zm00001d039218
Zm00001d009028	65.3014	2.0723	1.0512	1.26e-05	0.0001271	Up	Zm00001d009028
Zm00001d033053	9.5201	7.039	2.8154	1.27e-05	0.0001279	Up	Zm00001d033053
Zm00001d018016	54.8909	0.4297	-1.219	1.28e-05	0.0001285	Down	Zm00001d018016
Zm00001d043654	50.0603	0.4426	-1.176	1.29e-05	0.0001301	Down	Zm00001d043654
Zm00001d018281	44.0252	4.3083	2.1071	1.3e-05	0.0001302	Up	Zm00001d018281
Zm00001d052173	56.2327	0.2498	-2.001	1.3e-05	0.0001304	Down	Zm00001d052173
Zm00001d001857	62.9538	2.6812	1.4229	1.31e-05	0.0001318	Up	Zm00001d001857
Zm00001d046178	46.2603	0.3815	-1.39	1.34e-05	0.0001337	Down	Zm00001d046178
Zm00001d006263	38.2508	0.2982	-1.745	1.34e-05	0.0001337	Down	Zm00001d006263
Zm00001d050834	48.074	2.5278	1.3379	1.35e-05	0.0001352	Up	Zm00001d050834
Zm00001d039944	30.6562	3.3472	1.7429	1.37e-05	0.000137	Up	Zm00001d039944
Zm00001d034266	12.9798	0.1822	-2.456	1.39e-05	0.0001382	Down	Zm00001d034266
Zm00001d031871	446.818	0.4547	-1.137	1.41e-05	0.0001398	Down	Zm00001d031871
Zm00001d021720	17.3275	0.1694	-2.561	1.42e-05	0.000141	Down	Zm00001d021720
Zm00001d003349	32.195	0.3806	-1.394	1.45e-05	0.0001437	Down	Zm00001d003349
Zm00001d005602	11.9725	0.1699	-2.557	1.46e-05	0.0001444	Down	Zm00001d005602
Zm00001d025055	43.0259	0.3262	-1.616	1.46e-05	0.0001451	Down	Zm00001d025055
Zm00001d017592	12.8591	8.7526	3.1297	1.47e-05	0.0001451	Up	Zm00001d017592
Zm00001d003164	80.5148	0.4895	-1.031	1.47e-05	0.0001457	Down	Zm00001d003164
Zm00001d018779	11.8205	6.2631	2.6469	1.5e-05	0.0001484	Up	Zm00001d018779
Zm00001d012229	48.919	2.3689	1.2442	1.5e-05	0.0001486	Up	Zm00001d012229
Zm00001d014271	90.1683	2.0827	1.0584	1.51e-05	0.0001488	Up	Zm00001d014271
Zm00001d000158	17.2287	0.2549	-1.972	1.52e-05	0.0001502	Down	Zm00001d000158
Zm00001d035646	229.323	0.4623	-1.113	1.54e-05	0.0001513	Down	Zm00001d035646
Zm00001d002531	84.7506	2.0377	1.0269	1.55e-05	0.000152	Up	Zm00001d002531
Zm00001d029558	1314.93	0.4886	-1.033	1.58e-05	0.0001546	Down	Zm00001d029558
Zm00001d038382	2543.07	2.0238	1.0171	1.6e-05	0.0001565	Up	Zm00001d038382
Zm00001d019459	183.509	0.4422	-1.177	1.6e-05	0.0001567	Down	Zm00001d019459
Zm00001d002159	22.2151	4.7061	2.2345	1.64e-05	0.0001601	Up	Zm00001d002159
Zm00001d045495	26.6207	4.3511	2.1214	1.68e-05	0.0001639	Up	Zm00001d045495
Zm00001d020280	23.577	0.3434	-1.542	1.7e-05	0.0001651	Down	Zm00001d020280
Zm00001d013461	68.9429	0.3999	-1.322	1.7e-05	0.0001655	Down	Zm00001d013461
Zm00001d042049	10.8648	5.7234	2.5169	1.76e-05	0.0001705	Up	Zm00001d042049
Zm00001d012109	65.4393	0.285	-1.811	1.78e-05	0.0001726	Down	Zm00001d012109
Zm00001d052578	24.8392	5.9043	2.5618	1.8e-05	0.0001742	Up	Zm00001d052578
Zm00001d013924	37.8984	3.4198	1.7739	1.8e-05	0.0001745	Up	Zm00001d013924
Zm00001d029194	21.5267	0.2151	-2.217	1.8e-05	0.0001745	Down	Zm00001d029194
Zm00001d034077	52.6782	0.4157	-1.267	1.82e-05	0.0001754	Down	Zm00001d034077
Zm00001d008230	24.7118	3.8131	1.931	1.82e-05	0.0001754	Up	Zm00001d008230
Zm00001d020861	115.277	0.4448	-1.169	1.82e-05	0.0001755	Down	Zm00001d020861
Zm00001d005456	55.8483	2.6767	1.4205	1.82e-05	0.0001758	Up	Zm00001d005456
Zm00001d013501	56.4166	2.3012	1.2024	1.87e-05	0.0001802	Up	Zm00001d013501
Zm00001d015181	57.2119	0.4443	-1.17	1.88e-05	0.0001807	Down	Zm00001d015181
Zm00001d013603	78.5594	0.477	-1.068	1.89e-05	0.0001818	Down	Zm00001d013603
Zm00001d049166	8.2059	0.0672	-3.895	1.89e-05	0.0001819	Down	Zm00001d049166
Zm00001d021378	192.368	2.1562	1.1085	1.93e-05	0.0001848	Up	Zm00001d021378
Zm00001d024891	581.619	2.0875	1.0618	1.93e-05	0.0001849	Up	Zm00001d024891
Zm00001d008850	63.4792	0.3987	-1.327	1.94e-05	0.0001857	Down	Zm00001d008850
Zm00001d032656	66.9829	2.0637	1.0452	1.95e-05	0.0001866	Up	Zm00001d032656
Zm00001d020691	35.7079	0.4039	-1.308	1.96e-05	0.0001871	Down	Zm00001d020691
Zm00001d045576	62.0507	0.4611	-1.117	1.97e-05	0.0001883	Down	Zm00001d045576
Zm00001d041709	48.7743	2.4364	1.2848	1.99e-05	0.0001901	Up	Zm00001d041709
Zm00001d041850	16.0141	0.212	-2.238	2e-05	0.0001904	Down	Zm00001d041850
Zm00001d033048	110.291	2.3682	1.2438	2.02e-05	0.0001924	Up	Zm00001d033048
Zm00001d033451	84.3694	0.4687	-1.093	2.05e-05	0.0001954	Down	Zm00001d033451
Zm00001d005317	42.358	2.4546	1.2955	2.06e-05	0.000196	Up	Zm00001d005317
Zm00001d040362	33.7058	2.6643	1.4138	2.07e-05	0.0001965	Up	Zm00001d040362
Zm00001d038175	18.0533	0.2259	-2.146	2.09e-05	0.0001983	Down	Zm00001d038175
Zm00001d020984	564.571	0.476	-1.071	2.1e-05	0.0001995	Down	Zm00001d020984
Zm00001d029033	163.933	2.0527	1.0375	2.11e-05	0.0001999	Up	Zm00001d029033
Zm00001d036804	32.2805	0.3972	-1.332	2.14e-05	0.0002024	Down	Zm00001d036804
Zm00001d049420	183.549	2.449	1.2922	2.16e-05	0.0002042	Up	Zm00001d049420
Zm00001d030678	68.1477	0.4544	-1.138	2.17e-05	0.0002051	Down	Zm00001d030678
Zm00001d014099	28.7224	3.2752	1.7116	2.19e-05	0.0002068	Up	Zm00001d014099
Zm00001d042425	25.7146	0.3286	-1.606	2.21e-05	0.0002085	Down	Zm00001d042425
Zm00001d051529	203.16	0.4988	-1.003	2.25e-05	0.0002115	Down	Zm00001d051529
Zm00001d004671	180.322	0.3421	-1.547	2.25e-05	0.0002115	Down	Zm00001d004671
Zm00001d038263	42.2242	3.134	1.648	2.25e-05	0.0002117	Up	Zm00001d038263
Zm00001d022557	12.2444	5.535	2.4686	2.26e-05	0.0002126	Up	Zm00001d022557
Zm00001d048142	66.868	0.4235	-1.24	2.27e-05	0.0002135	Down	Zm00001d048142
Zm00001d021192	21.9956	0.2468	-2.019	2.29e-05	0.0002146	Down	Zm00001d021192
Zm00001d038552	20.2381	3.3948	1.7633	2.29e-05	0.000215	Up	Zm00001d038552
Zm00001d028957	45.2254	0.3428	-1.544	2.3e-05	0.0002158	Down	Zm00001d028957
Zm00001d051704	71.4235	2.0513	1.0365	2.32e-05	0.0002168	Up	Zm00001d051704
Zm00001d014938	5.6974	0.02874	-5.121	2.35e-05	0.0002194	Down	Zm00001d014938
Zm00001d034552	3.5536	41.0804	5.3604	2.5e-05	0.0002326	Up	Zm00001d034552
Zm00001d012719	43.23	0.4084	-1.292	2.51e-05	0.0002339	Down	Zm00001d012719
Zm00001d035756	81.7006	2.3064	1.2056	2.53e-05	0.0002353	Up	Zm00001d035756
Zm00001d046460	34.6975	2.6221	1.3907	2.53e-05	0.0002353	Up	Zm00001d046460
Zm00001d037170	57.1311	0.4175	-1.26	2.53e-05	0.0002356	Down	Zm00001d037170
Zm00001d048998	16.4726	4.2285	2.0801	2.54e-05	0.0002363	Up	Zm00001d048998
Zm00001d003310	208.769	0.4103	-1.285	2.55e-05	0.0002374	Down	Zm00001d003310
Zm00001d016648	21.9779	0.2567	-1.962	2.57e-05	0.0002386	Down	Zm00001d016648
Zm00001d048019	46.602	2.322	1.2154	2.63e-05	0.0002436	Up	Zm00001d048019
Zm00001d007079	103.752	2.0118	1.0085	2.64e-05	0.0002445	Up	Zm00001d007079
Zm00001d021772	62.9345	3.7465	1.9056	2.66e-05	0.000246	Up	Zm00001d021772
Zm00001d048299	53.7593	2.1529	1.1063	2.67e-05	0.0002472	Up	Zm00001d048299
Zm00001d013943	64.209	0.3952	-1.34	2.68e-05	0.0002476	Down	Zm00001d013943
Zm00001d002776	75.5718	0.4711	-1.086	2.68e-05	0.0002478	Down	Zm00001d002776
Zm00001d025375	61.2943	0.4257	-1.232	2.72e-05	0.000251	Down	Zm00001d025375
Zm00001d045580	30.1376	0.3208	-1.64	2.73e-05	0.0002519	Down	Zm00001d045580
Zm00001d010451	93.6366	0.4193	-1.254	2.74e-05	0.0002524	Down	Zm00001d010451
Zm00001d017789	61.8747	0.4414	-1.18	2.74e-05	0.0002526	Down	Zm00001d017789
Zm00001d053049	30.8792	0.3007	-1.734	2.74e-05	0.0002529	Down	Zm00001d053049
Zm00001d009503	49.2345	0.3956	-1.338	2.76e-05	0.0002542	Down	Zm00001d009503
Zm00001d003749	11.5373	0.1881	-2.411	2.78e-05	0.0002553	Down	Zm00001d003749
Zm00001d003422	32.0711	0.3257	-1.618	2.82e-05	0.0002593	Down	Zm00001d003422
Zm00001d049031	50.1103	0.4089	-1.29	2.84e-05	0.0002612	Down	Zm00001d049031
Zm00001d001804	53.7867	0.453	-1.142	2.94e-05	0.0002691	Down	Zm00001d001804
Zm00001d033637	153.31	0.4869	-1.038	2.98e-05	0.0002726	Down	Zm00001d033637
Zm00001d018193	70.1023	2.0488	1.0348	2.99e-05	0.0002733	Up	Zm00001d018193
Zm00001d012337	14.0786	0.2158	-2.212	3e-05	0.0002741	Down	Zm00001d012337
Zm00001d053213	29.8855	4.7681	2.2534	3.01e-05	0.0002754	Up	Zm00001d053213
Zm00001d017204	134.434	2.7698	1.4698	3.02e-05	0.0002758	Up	Zm00001d017204
Zm00001d042274	91.0054	0.4969	-1.009	3.03e-05	0.0002769	Down	Zm00001d042274
Zm00001d023424	31.7465	2.7038	1.435	3.04e-05	0.0002769	Up	Zm00001d023424
Zm00001d018734	65.6062	0.3386	-1.562	3.04e-05	0.0002769	Down	Zm00001d018734
Zm00001d026290	36.1183	0.3426	-1.545	3.13e-05	0.0002845	Down	Zm00001d026290
Zm00001d053884	9.7968	0.1348	-2.892	3.15e-05	0.0002863	Down	Zm00001d053884
Zm00001d032335	35.2577	2.5464	1.3484	3.19e-05	0.0002896	Up	Zm00001d032335
Zm00001d044994	11.6205	0.1858	-2.428	3.22e-05	0.0002917	Down	Zm00001d044994
Zm00001d011548	11.5968	5.0717	2.3425	3.25e-05	0.0002942	Up	Zm00001d011548
Zm00001d040613	17.7483	3.4549	1.7887	3.26e-05	0.0002951	Up	Zm00001d040613
Zm00001d017270	48.2286	0.3866	-1.371	3.29e-05	0.0002976	Down	Zm00001d017270
Zm00001d007350	5.5502	0.02937	-5.089	3.3e-05	0.0002979	Down	Zm00001d007350
Zm00001d024199	32.7394	2.4993	1.3215	3.35e-05	0.0003026	Up	Zm00001d024199
Zm00001d048814	43.0658	2.444	1.2893	3.39e-05	0.0003061	Up	Zm00001d048814
Zm00001d027471	235.805	0.4819	-1.053	3.47e-05	0.0003123	Down	Zm00001d027471
Zm00001d025446	138.272	2.1664	1.1153	3.49e-05	0.0003143	Up	Zm00001d025446
Zm00001d020970	15.7566	3.6348	1.8619	3.5e-05	0.0003147	Up	Zm00001d020970
Zm00001d044529	5.3954	0.0303	-5.044	3.61e-05	0.0003242	Down	Zm00001d044529
Zm00001d005790	107.901	0.4922	-1.023	3.65e-05	0.000327	Down	Zm00001d005790
Zm00001d038039	92.1344	2.2563	1.174	3.66e-05	0.0003281	Up	Zm00001d038039
Zm00001d043853	17.8523	4.2681	2.0936	3.74e-05	0.0003345	Up	Zm00001d043853
Zm00001d038878	17.7392	5.3153	2.4101	3.74e-05	0.0003345	Up	Zm00001d038878
Zm00001d037528	35.851	0.3753	-1.414	3.75e-05	0.0003352	Down	Zm00001d037528
Zm00001d038612	39.2729	2.1989	1.1367	3.77e-05	0.000337	Up	Zm00001d038612
Zm00001d044110	8.2964	0.107	-3.225	3.83e-05	0.0003423	Down	Zm00001d044110
Zm00001d014351	59.6663	2.0276	1.0198	3.85e-05	0.0003437	Up	Zm00001d014351
Zm00001d000298	220.692	0.4619	-1.114	3.88e-05	0.0003455	Down	Zm00001d000298
Zm00001d029888	76.5585	0.4003	-1.321	3.91e-05	0.000348	Down	Zm00001d029888
Zm00001d048169	40.9024	2.3607	1.2392	3.94e-05	0.0003504	Up	Zm00001d048169
Zm00001d025834	66.2093	0.4549	-1.136	3.96e-05	0.0003524	Down	Zm00001d025834
Zm00001d017376	23.6184	0.3272	-1.612	3.99e-05	0.0003548	Down	Zm00001d017376
Zm00001d044729	16.3968	0.2261	-2.145	4.05e-05	0.000359	Down	Zm00001d044729
Zm00001d026163	19.7583	0.3122	-1.679	4.08e-05	0.0003611	Down	Zm00001d026163
Zm00001d023720	13.2212	0.2143	-2.223	4.19e-05	0.0003697	Down	Zm00001d023720
Zm00001d003099	68.7418	2.4392	1.2864	4.21e-05	0.0003714	Up	Zm00001d003099
Zm00001d028120	7.6904	0.1129	-3.147	4.22e-05	0.000372	Down	Zm00001d028120
Zm00001d039928	24.7836	0.3654	-1.453	4.31e-05	0.0003782	Down	Zm00001d039928
Zm00001d050241	48.9749	0.4235	-1.24	4.35e-05	0.0003817	Down	Zm00001d050241
Zm00001d029763	10.2277	0.1312	-2.931	4.49e-05	0.000392	Down	Zm00001d029763
Zm00001d033926	38.1965	2.311	1.2085	4.52e-05	0.0003949	Up	Zm00001d033926
Zm00001d011285	4.608	31.5329	4.9788	4.53e-05	0.0003955	Up	Zm00001d011285
Zm00001d036840	68.0878	0.3401	-1.556	4.54e-05	0.0003961	Down	Zm00001d036840
Zm00001d020030	9.4728	0.1223	-3.031	4.55e-05	0.0003968	Down	Zm00001d020030
Zm00001d009060	56.5502	0.2962	-1.756	4.65e-05	0.0004047	Down	Zm00001d009060
Zm00001d049741	45.0152	0.4175	-1.26	4.7e-05	0.000409	Down	Zm00001d049741
Zm00001d048437	61.1277	0.4185	-1.257	4.81e-05	0.0004174	Down	Zm00001d048437
Zm00001d046893	183.342	0.412	-1.279	4.83e-05	0.0004197	Down	Zm00001d046893
Zm00001d045463	57.3795	2.2579	1.175	4.87e-05	0.0004219	Up	Zm00001d045463
Zm00001d013689	48.6392	0.38	-1.396	4.87e-05	0.000422	Down	Zm00001d013689
Zm00001d043970	44.867	0.487	-1.038	4.87e-05	0.0004222	Down	Zm00001d043970
Zm00001d037527	4.1533	48.5165	5.6004	4.89e-05	0.0004233	Up	Zm00001d037527
Zm00001d014102	54.3789	0.476	-1.071	4.9e-05	0.0004242	Down	Zm00001d014102
Zm00001d028482	166.063	0.4424	-1.177	4.99e-05	0.0004309	Down	Zm00001d028482
Zm00001d025861	22.235	2.974	1.5724	5.04e-05	0.0004342	Up	Zm00001d025861
Zm00001d048903	1441.15	0.4546	-1.137	5.06e-05	0.0004361	Down	Zm00001d048903
Zm00001d020184	20.6867	4.3228	2.112	5.18e-05	0.0004455	Up	Zm00001d020184
Zm00001d029139	8.2661	0.1227	-3.027	5.21e-05	0.0004476	Down	Zm00001d029139
Zm00001d021056	15.1769	0.2306	-2.116	5.34e-05	0.000458	Down	Zm00001d021056
Zm00001d047868	132.995	0.4881	-1.035	5.54e-05	0.000474	Down	Zm00001d047868
Zm00001d035394	7.6002	9.5908	3.2616	5.62e-05	0.0004794	Up	Zm00001d035394
Zm00001d045392	356.828	3.8872	1.9587	5.77e-05	0.0004915	Up	Zm00001d045392
Zm00001d051125	25.5794	3.0875	1.6264	5.79e-05	0.0004926	Up	Zm00001d051125
Zm00001d022552	30.3583	0.397	-1.333	5.83e-05	0.0004954	Down	Zm00001d022552
Zm00001d039368	37.9241	2.8223	1.4969	6.01e-05	0.0005102	Up	Zm00001d039368
Zm00001d048187	13.7426	0.1961	-2.35	6.04e-05	0.0005123	Down	Zm00001d048187
Zm00001d020655	14.2869	0.2204	-2.182	6.09e-05	0.0005161	Down	Zm00001d020655
Zm00001d033367	3.2515	37.6823	5.2358	6.13e-05	0.0005191	Up	Zm00001d033367
Zm00001d017477	39.5889	0.4195	-1.253	6.13e-05	0.0005191	Down	Zm00001d017477
Zm00001d028754	51.966	2.4409	1.2874	6.14e-05	0.0005196	Up	Zm00001d028754
Zm00001d020957	16.4687	3.7914	1.9227	6.17e-05	0.0005215	Up	Zm00001d020957
Zm00001d048984	9.5953	0.1094	-3.192	6.23e-05	0.0005267	Down	Zm00001d048984
Zm00001d012088	306.665	4.6521	2.2179	6.31e-05	0.0005326	Up	Zm00001d012088
Zm00001d028746	65.7115	0.4817	-1.054	6.33e-05	0.0005335	Down	Zm00001d028746
Zm00001d025036	46.7049	0.4445	-1.17	6.34e-05	0.0005339	Down	Zm00001d025036
Zm00001d005772	51.7604	2.105	1.0738	6.35e-05	0.0005347	Up	Zm00001d005772
Zm00001d051473	52.2045	2.3301	1.2204	6.48e-05	0.0005451	Up	Zm00001d051473
Zm00001d038708	56.9017	2.3879	1.2557	6.49e-05	0.0005459	Up	Zm00001d038708
Zm00001d005470	40.9762	2.3659	1.2424	6.56e-05	0.0005515	Up	Zm00001d005470
Zm00001d026218	85.044	2.156	1.1083	6.6e-05	0.0005543	Up	Zm00001d026218
Zm00001d005814	69.6318	0.4742	-1.076	6.61e-05	0.0005549	Down	Zm00001d005814
Zm00001d029747	296.211	0.4953	-1.014	6.62e-05	0.0005553	Down	Zm00001d029747
Zm00001d039833	5.0851	0.032	-4.966	6.65e-05	0.0005571	Down	Zm00001d039833
Zm00001d003817	353.742	0.4925	-1.022	6.71e-05	0.0005614	Down	Zm00001d003817
Zm00001d035845	10.6774	5.2375	2.3889	6.72e-05	0.0005622	Up	Zm00001d035845
Zm00001d022593	595.554	0.4702	-1.089	6.78e-05	0.000567	Down	Zm00001d022593
Zm00001d017480	19.0764	0.2947	-1.763	6.81e-05	0.000569	Down	Zm00001d017480
Zm00001d029777	34.3663	2.763	1.4663	6.82e-05	0.0005698	Up	Zm00001d029777
Zm00001d012063	14.0635	3.7956	1.9243	6.84e-05	0.000571	Up	Zm00001d012063
Zm00001d012043	25.1603	2.742	1.4552	6.91e-05	0.000576	Up	Zm00001d012043
Zm00001d045846	22.9236	4.3668	2.1266	6.97e-05	0.0005806	Up	Zm00001d045846
Zm00001d043520	28.1351	0.2538	-1.978	7e-05	0.0005827	Down	Zm00001d043520
Zm00001d009759	27.7976	2.6305	1.3953	7e-05	0.0005827	Up	Zm00001d009759
Zm00001d051359	17.7294	0.2983	-1.745	7.12e-05	0.0005921	Down	Zm00001d051359
Zm00001d015742	27.9743	0.4004	-1.32	7.19e-05	0.0005973	Down	Zm00001d015742
Zm00001d050790	102.045	0.4927	-1.021	7.2e-05	0.0005978	Down	Zm00001d050790
Zm00001d051149	72.0039	2.0193	1.0138	7.21e-05	0.0005979	Up	Zm00001d051149
Zm00001d029778	15.1608	4.7403	2.245	7.23e-05	0.0005987	Up	Zm00001d029778
Zm00001d031878	1166.6	3.5683	1.8352	7.28e-05	0.0006028	Up	Zm00001d031878
Zm00001d027508	35.7643	0.4562	-1.132	7.35e-05	0.000608	Down	Zm00001d027508
Zm00001d008706	7.446	14.4622	3.8542	7.39e-05	0.0006107	Up	Zm00001d008706
Zm00001d037342	39.0576	0.428	-1.224	7.48e-05	0.0006171	Down	Zm00001d037342
Zm00001d003381	15.6879	0.2156	-2.214	7.51e-05	0.000619	Down	Zm00001d003381
Zm00001d009160	325.48	10.2051	3.3512	7.54e-05	0.0006209	Up	Zm00001d009160
Zm00001d019593	44.428	0.44	-1.184	7.57e-05	0.0006235	Down	Zm00001d019593
Zm00001d009296	65.895	0.3717	-1.428	7.73e-05	0.0006342	Down	Zm00001d009296
Zm00001d016564	14.5979	0.2125	-2.235	7.76e-05	0.0006364	Down	Zm00001d016564
Zm00001d044802	36.2837	2.5524	1.3519	7.77e-05	0.0006367	Up	Zm00001d044802
Zm00001d051501	10.2584	0.13	-2.944	7.82e-05	0.0006404	Down	Zm00001d051501
Zm00001d049173	191.307	2.0695	1.0493	7.87e-05	0.0006438	Up	Zm00001d049173
Zm00001d023413	21.574	2.8291	1.5003	7.91e-05	0.0006469	Up	Zm00001d023413
Zm00001d032397	9.6886	0.1434	-2.801	7.96e-05	0.0006511	Down	Zm00001d032397
Zm00001d037019	42.0575	2.4463	1.2906	7.99e-05	0.0006531	Up	Zm00001d037019
Zm00001d043045	16.8262	0.2889	-1.791	8e-05	0.0006534	Down	Zm00001d043045
Zm00001d051908	67.5006	2.0031	1.0023	8.08e-05	0.00066	Up	Zm00001d051908
Zm00001d008734	74.1567	0.4762	-1.07	8.27e-05	0.0006732	Down	Zm00001d008734
Zm00001d036463	10.2462	0.1165	-3.102	8.29e-05	0.0006744	Down	Zm00001d036463
Zm00001d023769	677.761	0.4909	-1.026	8.31e-05	0.0006761	Down	Zm00001d023769
Zm00001d040504	34.701	0.391	-1.355	8.32e-05	0.0006765	Down	Zm00001d040504
Zm00001d009032	26.17	3.7757	1.9168	8.34e-05	0.0006778	Up	Zm00001d009032
Zm00001d002960	46.87	2.519	1.3328	8.35e-05	0.0006789	Up	Zm00001d002960
Zm00001d053254	27.7193	0.3333	-1.585	8.41e-05	0.0006832	Down	Zm00001d053254
Zm00001d002446	56.0649	0.476	-1.071	8.47e-05	0.0006875	Down	Zm00001d002446
Zm00001d032324	287.989	0.4636	-1.109	8.49e-05	0.0006889	Down	Zm00001d032324
Zm00001d026454	88.4304	0.4013	-1.317	8.55e-05	0.000693	Down	Zm00001d026454
Zm00001d037672	102.989	0.436	-1.198	8.65e-05	0.0007004	Down	Zm00001d037672
Zm00001d043200	59.9296	0.4968	-1.009	8.67e-05	0.0007016	Down	Zm00001d043200
Zm00001d016919	43.6046	2.2491	1.1693	8.79e-05	0.0007098	Up	Zm00001d016919
Zm00001d048593	7.2185	11.6538	3.5427	8.81e-05	0.0007114	Up	Zm00001d048593
Zm00001d024676	22.8366	5.0995	2.3504	8.84e-05	0.0007131	Up	Zm00001d024676
Zm00001d039687	5.9755	24.2956	4.6026	8.85e-05	0.0007136	Up	Zm00001d039687
Zm00001d013162	29.7885	0.4181	-1.258	8.89e-05	0.0007168	Down	Zm00001d013162
Zm00001d045935	52.5105	0.4552	-1.136	8.92e-05	0.0007184	Down	Zm00001d045935
Zm00001d022460	72.7301	0.4542	-1.139	8.99e-05	0.0007233	Down	Zm00001d022460
Zm00001d028561	27.4081	3.0042	1.587	9.11e-05	0.0007319	Up	Zm00001d028561
Zm00001d006193	7.7934	6.3716	2.6717	9.18e-05	0.0007369	Up	Zm00001d006193
Zm00001d007351	43.5637	2.1282	1.0897	9.19e-05	0.0007375	Up	Zm00001d007351
Zm00001d029806	114.865	2.6954	1.4305	9.23e-05	0.00074	Up	Zm00001d029806
Zm00001d038226	32.1397	0.3621	-1.466	9.26e-05	0.0007415	Down	Zm00001d038226
Zm00001d029711	22.1709	2.95	1.5607	9.32e-05	0.0007454	Up	Zm00001d029711
Zm00001d018930	33.0108	3.0793	1.6226	9.43e-05	0.0007532	Up	Zm00001d018930
Zm00001d015799	144.382	0.4258	-1.232	9.53e-05	0.0007601	Down	Zm00001d015799
Zm00001d041277	13.1023	4.093	2.0332	9.67e-05	0.0007691	Up	Zm00001d041277
Zm00001d009826	15.7611	0.266	-1.911	9.68e-05	0.0007695	Down	Zm00001d009826
Zm00001d007785	24.0524	0.3144	-1.669	9.69e-05	0.0007699	Down	Zm00001d007785
Zm00001d047436	38.0851	0.3545	-1.496	9.77e-05	0.0007748	Down	Zm00001d047436
Zm00001d018288	31.7643	2.9291	1.5505	9.78e-05	0.0007753	Up	Zm00001d018288
Zm00001d053890	27.6411	0.3648	-1.455	9.81e-05	0.0007768	Down	Zm00001d053890
Zm00001d003104	47.2647	0.4975	-1.007	9.86e-05	0.0007807	Down	Zm00001d003104
Zm00001d029921	12.2325	4.1906	2.0672	9.89e-05	0.0007821	Up	Zm00001d029921
Zm00001d023561	11.9964	4.4082	2.1402	9.95e-05	0.0007861	Up	Zm00001d023561
Zm00001d020606	18.7152	0.228	-2.133	9.96e-05	0.0007863	Down	Zm00001d020606
Zm00001d033391	46.9423	0.4073	-1.296	9.96e-05	0.0007863	Down	Zm00001d033391
Zm00001d043898	109.114	2.282	1.1903	0.0001009	0.0007956	Up	Zm00001d043898
Zm00001d007603	34.5968	0.3986	-1.327	0.000102	0.000803	Down	Zm00001d007603
Zm00001d044535	47.8009	2.1467	1.1021	0.0001027	0.0008078	Up	Zm00001d044535
Zm00001d004728	710.164	2.1268	1.0887	0.0001029	0.0008092	Up	Zm00001d004728
Zm00001d009765	98.2818	0.414	-1.272	0.0001061	0.0008312	Down	Zm00001d009765
Zm00001d037522	148.202	0.4741	-1.077	0.0001067	0.0008363	Down	Zm00001d037522
Zm00001d033595	362.473	0.419	-1.255	0.0001071	0.0008391	Down	Zm00001d033595
Zm00001d022607	131.66	0.4643	-1.107	0.0001074	0.0008398	Down	Zm00001d022607
Zm00001d022104	114.019	0.4579	-1.127	0.0001074	0.0008398	Down	Zm00001d022104
Zm00001d033283	17.8604	0.3223	-1.633	0.0001086	0.0008483	Down	Zm00001d033283
Zm00001d045788	72.152	0.4847	-1.045	0.0001087	0.0008485	Down	Zm00001d045788
Zm00001d038320	51.8264	0.4096	-1.288	0.0001091	0.0008516	Down	Zm00001d038320
Zm00001d040842	10.3228	5.6317	2.4936	0.0001092	0.0008517	Up	Zm00001d040842
Zm00001d003871	19.1308	0.2669	-1.906	0.0001101	0.0008582	Down	Zm00001d003871
Zm00001d042075	60.959	2.1929	1.1329	0.0001104	0.0008607	Up	Zm00001d042075
Zm00001d026169	9.5616	0.1605	-2.639	0.0001108	0.000863	Down	Zm00001d026169
Zm00001d005921	17.3747	0.2999	-1.738	0.0001112	0.0008663	Down	Zm00001d005921
Zm00001d044895	33.9371	0.3953	-1.339	0.0001122	0.0008736	Down	Zm00001d044895
Zm00001d047752	20.9703	0.36	-1.474	0.0001125	0.0008752	Down	Zm00001d047752
Zm00001d012543	8.7995	0.1373	-2.865	0.0001126	0.0008753	Down	Zm00001d012543
Zm00001d036839	137.21	2.1817	1.1254	0.000115	0.0008912	Up	Zm00001d036839
Zm00001d029185	27.9305	3.7044	1.8893	0.000115	0.0008912	Up	Zm00001d029185
Zm00001d046225	39.6762	2.3885	1.2561	0.000115	0.0008912	Up	Zm00001d046225
Zm00001d028548	27.4071	0.3698	-1.435	0.0001152	0.0008926	Down	Zm00001d028548
Zm00001d007857	3.1084	35.7543	5.16	0.0001154	0.0008936	Up	Zm00001d007857
Zm00001d002016	9.8786	0.1722	-2.538	0.0001198	0.0009249	Down	Zm00001d002016
Zm00001d050689	39.2153	2.4963	1.3198	0.00012	0.0009259	Up	Zm00001d050689
Zm00001d013553	49.7585	0.37	-1.434	0.0001204	0.0009286	Down	Zm00001d013553
Zm00001d004330	15.5553	3.6803	1.8798	0.0001207	0.0009311	Up	Zm00001d004330
Zm00001d033877	5.7824	23.9106	4.5796	0.0001209	0.000932	Up	Zm00001d033877
Zm00001d029255	59.6672	0.4885	-1.034	0.0001218	0.0009376	Down	Zm00001d029255
Zm00001d026521	115.926	0.4865	-1.039	0.0001223	0.00094	Down	Zm00001d026521
Zm00001d007725	46.8754	2.1211	1.0848	0.0001227	0.0009427	Up	Zm00001d007725
Zm00001d049573	7.707	0.1141	-3.131	0.0001237	0.0009503	Down	Zm00001d049573
Zm00001d009123	36.9522	2.4117	1.27	0.0001237	0.0009503	Up	Zm00001d009123
Zm00001d021198	36.6326	2.5638	1.3583	0.0001239	0.0009509	Up	Zm00001d021198
Zm00001d025710	82.9109	0.4946	-1.016	0.0001275	0.000977	Down	Zm00001d025710
Zm00001d041382	11.437	6.2102	2.6346	0.0001298	0.0009928	Up	Zm00001d041382
Zm00001d043276	65.2021	2.2919	1.1965	0.000131	0.001001	Up	Zm00001d043276
Zm00001d020578	16.6159	0.3085	-1.697	0.0001322	0.00101	Down	Zm00001d020578
Zm00001d008586	21.1896	0.3156	-1.664	0.0001322	0.00101	Down	Zm00001d008586
Zm00001d035462	56.7148	2.6571	1.4098	0.0001325	0.001012	Up	Zm00001d035462
Zm00001d007616	317.538	2.026	1.0187	0.0001332	0.001016	Up	Zm00001d007616
Zm00001d041941	69.3454	0.4807	-1.057	0.0001352	0.00103	Down	Zm00001d041941
Zm00001d029946	72.9941	0.476	-1.071	0.0001354	0.001031	Down	Zm00001d029946
Zm00001d010655	15.0212	3.55	1.8278	0.0001357	0.001033	Up	Zm00001d010655
Zm00001d049690	12.0052	4.3804	2.131	0.0001365	0.001039	Up	Zm00001d049690
Zm00001d053117	44.5591	0.3425	-1.546	0.000137	0.001042	Down	Zm00001d053117
Zm00001d022279	15.5988	0.1953	-2.356	0.0001376	0.001046	Down	Zm00001d022279
Zm00001d050097	24.2106	0.3857	-1.374	0.0001381	0.001048	Down	Zm00001d050097
Zm00001d020985	20.908	0.3434	-1.542	0.0001415	0.001072	Down	Zm00001d020985
Zm00001d028361	43.8381	0.3751	-1.415	0.0001437	0.001085	Down	Zm00001d028361
Zm00001d016934	16.2108	3.4742	1.7967	0.0001451	0.001095	Up	Zm00001d016934
Zm00001d051527	15.3379	0.252	-1.988	0.0001452	0.001096	Down	Zm00001d051527
Zm00001d014401	16.6904	3.4463	1.785	0.0001453	0.001096	Up	Zm00001d014401
Zm00001d021344	39.2574	2.2294	1.1566	0.0001466	0.001104	Up	Zm00001d021344
Zm00001d014758	33.6401	0.2303	-2.118	0.0001476	0.00111	Down	Zm00001d014758
Zm00001d018422	20.3181	2.8491	1.5105	0.0001493	0.001122	Up	Zm00001d018422
Zm00001d030993	81.6932	0.4049	-1.305	0.0001501	0.001128	Down	Zm00001d030993
Zm00001d017598	27.2493	2.9948	1.5824	0.0001509	0.001132	Up	Zm00001d017598
Zm00001d008562	16.0674	3.4524	1.7876	0.0001516	0.001137	Up	Zm00001d008562
Zm00001d013071	14.3161	0.2512	-1.993	0.0001525	0.001143	Down	Zm00001d013071
Zm00001d051691	16.8344	0.216	-2.211	0.0001528	0.001145	Down	Zm00001d051691
Zm00001d024507	40.7368	0.4566	-1.131	0.0001538	0.001151	Down	Zm00001d024507
Zm00001d043610	164.096	0.4015	-1.317	0.0001567	0.00117	Down	Zm00001d043610
Zm00001d009134	55.6517	0.3602	-1.473	0.0001575	0.001175	Down	Zm00001d009134
Zm00001d036118	39.0917	0.1075	-3.217	0.0001582	0.001179	Down	Zm00001d036118
Zm00001d046668	11.9561	5.5485	2.4721	0.0001594	0.001187	Up	Zm00001d046668
Zm00001d021168	67.5021	2.4727	1.3061	0.0001597	0.001189	Up	Zm00001d021168
Zm00001d007152	44.9338	2.1635	1.1133	0.0001604	0.001193	Up	Zm00001d007152
Zm00001d044608	11.2293	11.376	3.5079	0.0001618	0.001203	Up	Zm00001d044608
Zm00001d003188	6.5563	0.06367	-3.973	0.0001627	0.00121	Down	Zm00001d003188
Zm00001d019666	4.1543	0.03952	-4.661	0.0001632	0.001211	Down	Zm00001d019666
Zm00001d053916	10.6283	5.2455	2.3911	0.0001658	0.001229	Up	Zm00001d053916
Zm00001d008715	94.9989	0.3654	-1.453	0.0001688	0.001251	Down	Zm00001d008715
Zm00001d027897	23.8077	2.4925	1.3176	0.0001708	0.001262	Up	Zm00001d027897
Zm00001d031475	9.8058	0.1739	-2.524	0.000171	0.001264	Down	Zm00001d031475
Zm00001d050195	120.299	2.5122	1.329	0.0001736	0.00128	Up	Zm00001d050195
Zm00001d034986	67.8831	0.4865	-1.04	0.0001754	0.00129	Down	Zm00001d034986
Zm00001d053438	56.8461	0.3564	-1.488	0.0001763	0.001295	Down	Zm00001d053438
Zm00001d013875	10.269	0.1982	-2.335	0.0001766	0.001297	Down	Zm00001d013875
Zm00001d028841	52.998	0.374	-1.419	0.0001768	0.001298	Down	Zm00001d028841
Zm00001d017666	43.0907	2.1326	1.0926	0.000177	0.001299	Up	Zm00001d017666
Zm00001d024946	35.0841	2.2046	1.1405	0.0001777	0.001302	Up	Zm00001d024946
Zm00001d033005	217.676	0.495	-1.015	0.0001783	0.001306	Down	Zm00001d033005
Zm00001d007538	87.6456	0.4603	-1.12	0.000179	0.00131	Down	Zm00001d007538
Zm00001d038342	26.6386	0.3502	-1.514	0.0001791	0.00131	Down	Zm00001d038342
Zm00001d025572	42.1204	2.3061	1.2055	0.0001799	0.001315	Up	Zm00001d025572
Zm00001d015093	50.7725	2.563	1.3578	0.000181	0.001322	Up	Zm00001d015093
Zm00001d050093	25.6649	4.3644	2.1258	0.0001812	0.001323	Up	Zm00001d050093
Zm00001d017025	96.7158	2.598	1.3774	0.0001814	0.001324	Up	Zm00001d017025
Zm00001d009557	34.4586	2.4694	1.3041	0.0001815	0.001324	Up	Zm00001d009557
Zm00001d026271	434.107	2.1242	1.0869	0.0001846	0.001344	Up	Zm00001d026271
Zm00001d003317	37.8052	3.1625	1.6611	0.0001863	0.001354	Up	Zm00001d003317
Zm00001d003068	28.5376	0.4013	-1.317	0.0001867	0.001356	Down	Zm00001d003068
Zm00001d020557	33.7408	0.4167	-1.263	0.000187	0.001358	Down	Zm00001d020557
Zm00001d036136	120.66	2.2773	1.1873	0.0001923	0.001393	Up	Zm00001d036136
Zm00001d050470	32.2647	0.4383	-1.19	0.0001932	0.001399	Down	Zm00001d050470
Zm00001d039297	102.698	0.3741	-1.418	0.000196	0.001418	Down	Zm00001d039297
Zm00001d026591	21.4622	0.2822	-1.825	0.0001977	0.001429	Down	Zm00001d026591
Zm00001d040035	12.1384	4.4994	2.1697	0.0001994	0.001441	Up	Zm00001d040035
Zm00001d016684	24.4562	2.7959	1.4833	0.0001996	0.001441	Up	Zm00001d016684
Zm00001d020595	41.1988	0.4634	-1.11	0.0001996	0.001441	Down	Zm00001d020595
Zm00001d039684	41.1036	2.2148	1.1472	0.0001997	0.001442	Up	Zm00001d039684
Zm00001d013654	63.7994	0.4083	-1.292	0.0001999	0.001443	Down	Zm00001d013654
Zm00001d002820	15.1314	0.3017	-1.729	0.0002011	0.00145	Down	Zm00001d002820
Zm00001d053904	35.3104	2.8321	1.5019	0.0002013	0.001451	Up	Zm00001d053904
Zm00001d018709	63.9118	2.2372	1.1617	0.0002038	0.001466	Up	Zm00001d018709
Zm00001d039270	35.1242	0.3735	-1.421	0.0002055	0.001477	Down	Zm00001d039270
Zm00001d031577	11.7561	5.1725	2.3709	0.000206	0.00148	Up	Zm00001d031577
Zm00001d036125	31.0886	0.4192	-1.254	0.000206	0.00148	Down	Zm00001d036125
Zm00001d008651	392.827	2.0644	1.0457	0.0002078	0.001491	Up	Zm00001d008651
Zm00001d007379	65.6426	0.3025	-1.725	0.0002097	0.001503	Down	Zm00001d007379
Zm00001d005671	64.9111	0.4941	-1.017	0.00021	0.001505	Down	Zm00001d005671
Zm00001d045620	15.8006	3.9112	1.9676	0.0002102	0.001506	Up	Zm00001d045620
Zm00001d046073	64.0971	0.4697	-1.09	0.000212	0.001518	Down	Zm00001d046073
Zm00001d037280	49.5106	0.4214	-1.247	0.0002128	0.001523	Down	Zm00001d037280
Zm00001d042646	12.9046	4.1723	2.0608	0.0002128	0.001523	Up	Zm00001d042646
Zm00001d021069	8.7733	4.7572	2.2501	0.0002185	0.00156	Up	Zm00001d021069
Zm00001d025948	39.6423	0.4398	-1.185	0.0002189	0.001563	Down	Zm00001d025948
Zm00001d007790	39.6894	0.3261	-1.617	0.0002193	0.001565	Down	Zm00001d007790
Zm00001d010800	16.753	3.2356	1.6941	0.0002261	0.001607	Up	Zm00001d010800
Zm00001d028879	49.5995	2.0948	1.0668	0.0002265	0.001609	Up	Zm00001d028879
Zm00001d008905	109.621	0.4829	-1.05	0.0002269	0.001612	Down	Zm00001d008905
Zm00001d029589	12.2157	0.2264	-2.143	0.0002285	0.001622	Down	Zm00001d029589
Zm00001d017866	188.323	0.4862	-1.04	0.0002304	0.001633	Down	Zm00001d017866
[truncated: 1,267 more rows]

## Sheet: top30_GO
GO_ID	ONTOLOGY	Description	Up	Down	Count	Total	Pvalue	adjustPvalue	GeneRatio	BgRatio	RichFactor
GO:0042744	BP	hydrogen peroxide catabolic process	11	18	29	105	1.16e-07	9.44e-06	29/1805	105/18779	0.27619
GO:0019585	BP	glucuronate metabolic process	9	23	32	103	1.06e-09	1.47e-07	32/1805	103/18779	0.31068
GO:0052695	BP	cellular glucuronidation	9	23	32	103	1.06e-09	1.47e-07	32/1805	103/18779	0.31068
GO:0052696	BP	flavonoid glucuronidation	9	23	32	103	1.06e-09	1.47e-07	32/1805	103/18779	0.31068
GO:0006063	BP	uronic acid metabolic process	9	23	32	104	1.4e-09	1.82e-07	32/1805	104/18779	0.307692
GO:0009813	BP	flavonoid biosynthetic process	13	23	36	117	1.33e-10	3.48e-08	36/1805	117/18779	0.307692
GO:0009812	BP	flavonoid metabolic process	13	24	37	121	9.05e-11	2.66e-08	37/1805	121/18779	0.305785
GO:0044550	BP	secondary metabolite biosynthetic process	15	22	37	142	1.23e-08	1.31e-06	37/1805	142/18779	0.260563
GO:0019748	BP	secondary metabolic process	21	29	50	178	1.73e-12	6.77e-10	50/1805	178/18779	0.280899
GO:0071554	BP	cell wall organization or biogenesis	22	49	71	379	2.94e-08	2.88e-06	71/1805	379/18779	0.187335
GO:0009522	CC	photosystem I	13	2	15	34	1.65e-07	1.25e-05	15/1805	34/18779	0.441176
GO:0048046	CC	apoplast	7	11	18	58	4.74e-06	0.000192223	18/1805	58/18779	0.310345
GO:0009521	CC	photosystem	18	4	22	74	9.78e-07	5.47e-05	22/1805	74/18779	0.297297
GO:0005618	CC	cell wall	13	40	53	242	8.15e-09	9.5e-07	53/1805	242/18779	0.219008
GO:0030312	CC	external encapsulating structure	13	41	54	249	8.49e-09	9.5e-07	54/1805	249/18779	0.216867
GO:0005576	CC	extracellular region	29	62	91	405	7.34e-15	3.45e-12	91/1805	405/18779	0.224691
GO:0071944	CC	cell periphery	44	101	145	1046	3.22e-06	0.000142618	145/1805	1046/18779	0.138623
GO:0016021	CC	integral component of membrane	203	323	526	4645	4e-06	0.000170933	526/1805	4645/18779	0.11324
GO:0031224	CC	intrinsic component of membrane	204	334	538	4710	9.47e-07	5.43e-05	538/1805	4710/18779	0.114225
GO:0016020	CC	membrane	268	401	669	6144	2.27e-05	0.000774794	669/1805	6144/18779	0.108887
GO:0080043	MF	quercetin 3-O-glucosyltransferase activity	9	22	31	96	6.63e-10	1.3e-07	31/1805	96/18779	0.322917
GO:0080044	MF	quercetin 7-O-glucosyltransferase activity	9	22	31	96	6.63e-10	1.3e-07	31/1805	96/18779	0.322917
GO:0046527	MF	glucosyltransferase activity	16	30	46	184	9.41e-10	1.47e-07	46/1805	184/18779	0.25
GO:0004497	MF	monooxygenase activity	37	27	64	312	3.85e-09	4.76e-07	64/1805	312/18779	0.205128
GO:0005506	MF	iron ion binding	37	28	65	307	7.54e-10	1.36e-07	65/1805	307/18779	0.211726
GO:0016705	MF	oxidoreductase activity, acting on paired donors, with incorporation or reduction of molecular oxygen	39	35	74	335	6e-12	2.01e-09	74/1805	335/18779	0.220896
GO:0020037	MF	heme binding	47	45	92	387	1.24e-16	7.31e-14	92/1805	387/18779	0.237726
GO:0046906	MF	tetrapyrrole binding	56	47	103	427	5.83e-19	6.85e-16	103/1805	427/18779	0.241218
GO:0016491	MF	oxidoreductase activity	107	129	236	1361	2.16e-20	5.08e-17	236/1805	1361/18779	0.173402
GO:0003824	MF	catalytic activity	345	519	864	7702	3.53e-10	8.29e-08	864/1805	7702/18779	0.112179

## Sheet: KEGG_pathway_enrichment
category	subcategory	ID	Description	GeneRatio	BgRatio	pvalue	p.adjust
Metabolism	Biosynthesis of other secondary metabolites	map00940	Phenylpropanoid biosynthesis	63	231	1.48637e-18	1.70933e-16
Metabolism	Energy metabolism	map00196	Photosynthesis - antenna proteins	14	32	6.19879e-08	3.56431e-06
Metabolism	Energy metabolism	map00195	Photosynthesis	24	93	2.58409e-07	9.90566e-06
Metabolism	Metabolism of terpenoids and polyketides	map00904	Diterpenoid biosynthesis	12	32	3.99935e-06	0.000114981
Environmental Information Processing	Signal transduction	map04075	Plant hormone signal transduction	59	415	1.46848e-05	0.00033775
Metabolism	Energy metabolism	map00910	Nitrogen metabolism	15	58	4.50705e-05	0.000804319
Metabolism	Biosynthesis of other secondary metabolites	map00402	Benzoxazinoid biosynthesis	7	14	4.91979e-05	0.000804319
Metabolism	Biosynthesis of other secondary metabolites	map00941	Flavonoid biosynthesis	15	59	5.59526e-05	0.000804319
Metabolism	Metabolism of terpenoids and polyketides	map00905	Brassinosteroid biosynthesis	7	18	0.000340965	0.00435678
Metabolism	Metabolism of other amino acids	map00480	Glutathione metabolism	22	135	0.00132392	0.0152251
Metabolism	Biosynthesis of other secondary metabolites	map00945	Stilbenoid, diarylheptanoid and gingerol biosynthesis	9	38	0.00293727	0.0307079
Metabolism	Biosynthesis of other secondary metabolites	map00997	Biosynthesis of various secondary metabolites - part 3	6	20	0.00421144	0.0403597
Metabolism	Metabolism of other amino acids	map00460	Cyanoamino acid metabolism	12	65	0.00585191	0.0498175
Environmental Information Processing	Signal transduction	map04016	MAPK signaling pathway - plant	28	209	0.00626567	0.0498175
Metabolism	Carbohydrate metabolism	map00500	Starch and sucrose metabolism	27	200	0.00649794	0.0498175
Metabolism	Metabolism of other amino acids	map00430	Taurine and hypotaurine metabolism	5	16	0.00739107	0.0531233
Metabolism	Metabolism of terpenoids and polyketides	map00902	Monoterpenoid biosynthesis	5	17	0.00977803	0.0661455
Metabolism	Amino acid metabolism	map00360	Phenylalanine metabolism	8	38	0.010449	0.0667575
Metabolism	Metabolism of cofactors and vitamins	map00130	Ubiquinone and other terpenoid-quinone biosynthesis	10	61	0.0252021	0.152539
Environmental Information Processing	Membrane transport	map02010	ABC transporters	8	47	0.0352186	0.193812

## Sheet: Count of TFs
Family	Total Genes	DEGs	DEGs (%)	DEGs/All DEGs	Total Genes/All Total Genes	Sign.
bHLH	361	43	43 (11.91%)	43/378 (11.38%)	361/4277 (8.44%)	***	Name	DEGs	TFs		Name	DEGs	TFs		Name	DEGs	TFs		Name	DEGs	TFs		Name	DEGs	TFs
ERF	277	33	33 (11.91%)	33/378 (8.73%)	277/4277 (6.48%)	***	MYB_related	29	493		bHLH	43	361		ERF	33	277		NAC	32	248		C2H2	20	239
NAC	248	32	32 (12.90%)	32/378 (8.47%)	248/4277 (5.80%)	***	ALL Other	349	3934		ALL Other	335	4066		ALL Other	345	4150		ALL Other	346	4179		ALL Other	358	4188
MYB_related	493	29	29 (5.88%)	29/378 (7.67%)	493/4277 (11.53%)	***
bZIP	220	20	20 (9.09%)	20/378 (5.29%)	220/4277 (5.14%)	***	Name	DEGs	TFs		Name	DEGs	TFs		Name	DEGs	TFs		Name	DEGs	TFs		Name	DEGs	TFs
C2H2	239	20	20 (8.37%)	20/378 (5.29%)	239/4277 (5.59%)	***	bZIP	20	220		MYB	37	203		HB-other	6	156		WRKY	18	144		TCP	6	134
WRKY	144	18	18 (12.50%)	18/378 (4.76%)	144/4277 (3.37%)	***	ALL Other	358	4207		ALL Other	341	4224		ALL Other	372	4271		ALL Other	360	4283		ALL Other	372	4293
MYB	203	37	18 (8.87%)	18/378 (4.76%)	203/4277 (4.75%)	***
LBD	69	13	13 (18.84%)	13/378 (3.44%)	69/4277 (1.61%)	***	Name	DEGs	TFs		Name	DEGs	TFs		Name	DEGs	TFs		Name	DEGs	TFs		Name	DEGs	TFs
B3	79	11	11 (13.92%)	11/378 (2.91%)	79/4277 (1.85%)	***	GRAS	10	132		Trihelix	10	106		MIKC_MADS	4	102		C3H	3	95		G2-like	8	87
HD-ZIP	82	10	10 (12.20%)	10/378 (2.65%)	82/4277 (1.92%)	***	ALL Other	368	4295		ALL Other	368	4321		ALL Other	374	4325		ALL Other	375	4332		ALL Other	370	4340
Trihelix	106	10	10 (9.43%)	10/378 (2.65%)	106/4277 (2.48%)	***
GRAS	132	10	10 (7.58%)	10/378 (2.65%)	132/4277 (3.09%)	***	Name	DEGs	TFs		Name	DEGs	TFs		Name	DEGs	TFs		Name	DEGs	TFs		Name	DEGs	TFs
G2-like	87	8	8 (9.20%)	8/378 (2.12%)	87/4277 (2.03%)	***	M-type_MADS	5	85		HD-ZIP	10	82		B3	11	79		E2F/DP	1	75		GATA	5	74
SBP	52	7	7 (13.46%)	7/378 (1.85%)	52/4277 (1.22%)	***	ALL Other	373	4342		ALL Other	368	4345		ALL Other	367	4348		ALL Other	377	4352		ALL Other	373	4353
CO-like	30	6	6 (20.00%)	6/378 (1.59%)	30/4277 (0.70%)	***
TALE	47	6	6 (12.77%)	6/378 (1.59%)	47/4277 (1.10%)	***	Name	DEGs	TFs		Name	DEGs	TFs		Name	DEGs	TFs		Name	DEGs	TFs		Name	DEGs	TFs
ARF	71	6	6 (8.45%)	6/378 (1.59%)	71/4277 (1.66%)	***	ARF	6	71		FAR1	3	70		LBD	13	69		VOZ	5	69		SBP	7	52
TCP	134	6	6 (4.48%)	6/378 (1.59%)	134/4277 (3.13%)	***	ALL Other	372	4356		ALL Other	375	4357		ALL Other	365	4358		ALL Other	373	4358		ALL Other	371	4375
HB-other	156	6	6 (3.85%)	6/378 (1.59%)	156/4277 (3.65%)	***
HSF	36	5	5 (13.89%)	5/378 (1.32%)	36/4277 (0.84%)	***	Name	DEGs	TFs		Name	DEGs	TFs		Name	DEGs	TFs		Name	DEGs	TFs		Name	DEGs	TFs
VOZ	69	5	5 (7.25%)	5/378 (1.32%)	69/4277 (1.61%)	***	Dof	3	52		TALE	6	47		Nin-like	2	45		AP2	3	43		WOX	3	37
GATA	74	5	5 (6.76%)	5/378 (1.32%)	74/4277 (1.73%)	***	ALL Other	375	4375		ALL Other	372	4380		ALL Other	376	4382		ALL Other	375	4384		ALL Other	375	4390
M-type_MADS	85	5	5 (5.88%)	5/378 (1.32%)	85/4277 (1.99%)	***
MIKC_MADS	102	4	4 (3.92%)	4/378 (1.06%)	102/4277 (2.38%)	***	Name	DEGs	TFs		Name	DEGs	TFs		Name	DEGs	TFs		Name	DEGs	TFs		Name	DEGs	TFs
WOX	37	3	3 (8.11%)	3/378 (0.79%)	37/4277 (0.87%)	***	HSF	5	36		CO-like	6	30		GeBP	2	30		NF-YB	2	30		ZF-HD	2	30
AP2	43	3	3 (6.98%)	3/378 (0.79%)	43/4277 (1.01%)	***	ALL Other	373	4391		ALL Other	372	4397		ALL Other	376	4397		ALL Other	376	4397		ALL Other	376	4397
Dof	52	3	3 (5.77%)	3/378 (0.79%)	52/4277 (1.22%)	***
FAR1	70	3	3 (4.29%)	3/378 (0.79%)	70/4277 (1.64%)	***	Name	DEGs	TFs		Name	DEGs	TFs		Name	DEGs	TFs		Name	DEGs	TFs		Name	DEGs	TFs
C3H	95	3	3 (3.16%)	3/378 (0.79%)	95/4277 (2.22%)	***	GRF	2	25		NF-YA	2	20		DBB	1	20		NF-YC	2	18		ARR-B	2	15
LSD	4	2	2 (50.00%)	2/378 (0.53%)	4/4277 (0.09%)	***	ALL Other	376	4402		ALL Other	376	4407		ALL Other	377	4407		ALL Other	376	4409		ALL Other	376	4412
ARR-B	15	2	2 (13.33%)	2/378 (0.53%)	15/4277 (0.35%)	***
YABBY	15	2	2 (13.33%)	2/378 (0.53%)	15/4277 (0.35%)	***	Name	DEGs	TFs		Name	DEGs	TFs		Name	DEGs	TFs		Name	DEGs	TFs		Name	DEGs	TFs
NF-YC	18	2	2 (11.11%)	2/378 (0.53%)	18/4277 (0.42%)	***	YABBY	2	15		CPP	1	15		SRS	1	14		BES1	1	13		EIL	1	9
NF-YA	20	2	2 (10.00%)	2/378 (0.53%)	20/4277 (0.47%)	***	ALL Other	376	4412		ALL Other	377	4412		ALL Other	377	4413		ALL Other	377	4414		ALL Other	377	4418
GRF	25	2	2 (8.00%)	2/378 (0.53%)	25/4277 (0.58%)	***
GeBP	30	2	2 (6.67%)	2/378 (0.53%)	30/4277 (0.70%)	***	Name	DEGs	TFs		Name	DEGs	TFs
NF-YB	30	2	2 (6.67%)	2/378 (0.53%)	30/4277 (0.70%)	***	NF-X1	1	6		LSD	2	4
ZF-HD	30	2	2 (6.67%)	2/378 (0.53%)	30/4277 (0.70%)	***	ALL Other	377	4421		ALL Other	376	4423
Nin-like	45	2	2 (4.44%)	2/378 (0.53%)	45/4277 (1.05%)	***
NF-X1	6	1	1 (16.67%)	1/378 (0.26%)	6/4277 (0.14%)	***
EIL	9	1	1 (11.11%)	1/378 (0.26%)	9/4277 (0.21%)	***
BES1	13	1	1 (7.69%)	1/378 (0.26%)	13/4277 (0.30%)	***
SRS	14	1	1 (7.14%)	1/378 (0.26%)	14/4277 (0.33%)	***
CPP	15	1	1 (6.67%)	1/378 (0.26%)	15/4277 (0.35%)	***
DBB	20	1	1 (5.00%)	1/378 (0.26%)	20/4277 (0.47%)	***
E2F/DP	75	1	1 (1.33%)	1/378 (0.26%)	75/4277 (1.75%)	***
ALL	4277	378	378 (8.84%)

## Sheet: map00941_gene
feature	Description		coef	N	pval
Zm00001d039833	K13065		-4.966	8	6.65e-05
Zm00001d048870	K13065		-2.655	8	4.01e-20
Zm00001d037073	K13065		-2.612	8	6.28e-09
Zm00001d018367	K13065		-1.786	8	2.47e-13
Zm00001d012510	K00487		-1.705	8	3.85e-24
Zm00001d039952	K13065		-1.702	8	0.02738
Zm00001d043174	K09754		-1.011	8	4e-08
Zm00001d052673	K00660		1.205	8	1.11e-15
Zm00001d032148	K13065		1.2564	8	5.9e-07
Zm00001d016471	K00487		1.2778	8	1.25e-17
Zm00001d010521	K05280		1.6581	8	6.62e-24
Zm00001d018184	K05278		1.9602	8	9.83e-08
Zm00001d001960	K00475		2.286	8	3.04e-29
Zm00001d044122	K13082		2.3776	8	9.41e-42
Zm00001d014914	K05277		2.5958	8	8.81e-24
