# Supplementary material for: Integrated Transcriptomic and Metabolomic Analysis of Color Changes in Maize Root Systems Treated with Methyl Jasmonate
Source: Biology (Basel). 2025 Aug 25;14(9):1124. doi: 10.3390/biology14091124 (PMC12467196; doi:10.3390/biology14091124)
Supplement: Supplementary file 1 [file biology-14-01124-s001.zip › Table S4.xlsx]

## Sheet: merge rate
Super_Class	Number	Rate
Lipids and lipid-like molecules	227	0.23306
Organoheterocyclic compounds	178	0.182752
Organic acids and derivatives	171	0.175565
Benzenoids	139	0.14271
Phenylpropanoids and polyketides	101	0.103696
Organic oxygen compounds	76	0.0780287
Nucleosides, nucleotides, and analogues	33	0.0338809
Alkaloids and derivatives	19	0.0195072
Organic nitrogen compounds	18	0.0184805
other	12	0.0123203

## Sheet: DEM_sigificant
ID	HMDB	KEGG	R_0_1	R_0_2	R_0_3	R_0_4	R_0_5	R_0_6	R_100_1	R_100_2	R_100_3	R_100_4	R_100_5	R_100_6	VIP	pvalue	FDR	Fold_Change	Log2FC	change
MN5725	#N/A	#N/A	122624	148642	104122	152718	130244	97144.7	227585	312834	274766	289082	299713	271785	1.28706	1.48698e-06	0.000203397	0.450836	1.14933	Up
MP6427	#N/A	#N/A	1.47309e+06	1.24612e+06	1.48582e+06	1.64131e+06	1.3218e+06	1.32679e+06	2.21012e+06	2.69799e+06	2.57256e+06	2.46024e+06	2.52801e+06	2.16326e+06	1.28437	1.89824e-06	0.000203397	0.580565	0.784471	Up
MP10860	#N/A	#N/A	1.92771e+06	2.67259e+06	2.93671e+06	2.69925e+06	3.08115e+06	2.71987e+06	5.54039e+06	6.10125e+06	5.91095e+06	7.79612e+06	5.60953e+06	5.98173e+06	1.27679	3.2327e-06	0.000203397	0.434145	1.20375	Up
MP2696	HMDB0001432	C00179	683385	607071	405026	531855	747638	983257	1.77625e+06	1.79432e+06	1.85043e+06	1.66001e+06	1.69559e+06	1.32732e+06	1.27611	3.45273e-06	0.000203397	0.391752	1.35199	Up
MN6180	#N/A	#N/A	640354	678628	88170.6	613366	732446	667068	1.59077e+06	1.74513e+06	1.50552e+06	1.53695e+06	1.39994e+06	1.50459e+06	1.2729	4.10581e-06	0.000206801	0.368423	1.44057	Up
MP9936	#N/A	#N/A	1.11673e+06	2.09679e+06	1.65612e+06	1.67935e+06	1.96949e+06	1.42866e+06	3.56985e+06	3.66666e+06	3.09971e+06	3.5542e+06	3.1182e+06	2.98336e+06	1.27043	4.83623e-06	0.000213485	0.497557	1.00707	Up
MP6902	#N/A	#N/A	484035	404398	343935	354579	353155	391127	949709	845890	684362	807097	683598	832899	1.26884	5.26069e-06	0.000213485	0.485313	1.04301	Up
MP5230	HMDB0258822	C19543	2.59929e+07	2.59205e+07	3.10474e+07	3.09441e+07	2.5929e+07	2.17e+07	3.83752e+07	4.17472e+07	3.99651e+07	4.21369e+07	4.35897e+07	4.12273e+07	1.26868	5.36487e-06	0.000213485	0.653874	0.612915	Up
MN1995	HMDB0012138	C11714	1.64391e+06	2.06927e+06	1.84909e+06	2.08763e+06	1.75967e+06	2.02768e+06	3.60959e+06	3.64377e+06	3.37422e+06	3.61719e+06	4.40291e+06	4.69766e+06	1.26774	5.63374e-06	0.000213485	0.489916	1.02939	Up
MN9567	#N/A	C02591	788454	897430	777720	659300	738987	782700	1.86862e+06	1.48572e+06	1.27207e+06	1.5725e+06	1.50576e+06	1.76863e+06	1.26735	5.74045e-06	0.000213485	0.490282	1.02832	Up
MN6210	#N/A	#N/A	52636	47836.7	37097.2	13326.6	25905.1	56649.1	153143	168611	108281	117596	139877	169893	1.25988	8.86413e-06	0.000261089	0.272277	1.87685	Up
MP12489	#N/A	#N/A	327331	858311	404227	278404	945902	832643	1.52182e+06	1.53285e+06	1.62782e+06	1.66805e+06	1.78605e+06	1.76417e+06	1.25318	1.2764e-05	0.000344628	0.368337	1.4409	Up
MP6981	#N/A	#N/A	819932	708603	724530	724448	854196	866073	1.18695e+06	1.42765e+06	1.48757e+06	1.52141e+06	1.31581e+06	1.11601e+06	1.24634	1.81926e-05	0.000481175	0.583183	0.777979	Up
MP10662	#N/A	#N/A	1.27688e+07	1.36042e+07	1.41487e+07	1.50553e+07	1.56296e+07	1.71333e+07	2.4617e+07	2.21337e+07	2.30677e+07	1.96845e+07	2.52306e+07	2.14394e+07	1.24522	1.92554e-05	0.000499099	0.648733	0.624303	Up
MP11009	#N/A	#N/A	2.39814e+06	2.10485e+06	2.2037e+06	2.43203e+06	2.40596e+06	2.3108e+06	4.25891e+06	3.44863e+06	3.37625e+06	3.79435e+06	3.21023e+06	3.34452e+06	1.24421	1.98125e-05	0.000503469	0.646459	0.629369	Up
MP9225	#N/A	#N/A	95369	146809	40775.2	39093.1	116779	55517.5	349124	441561	271250	299196	383540	255414	1.23806	2.58535e-05	0.000644349	0.247161	2.01648	Up
MN13010	#N/A	#N/A	19376	39866.7	13165.8	24979.9	60730.7	89178.8	142507	157649	132066	166592	168653	113216	1.23407	3.14821e-05	0.000728587	0.280802	1.83237	Up
MP6941	HMDB0252704	C16966	9.66604e+06	9.86643e+06	1.24585e+07	1.36686e+07	1.05311e+07	1.08887e+07	1.75288e+07	1.47629e+07	1.74804e+07	1.88572e+07	1.75686e+07	1.67533e+07	1.23147	3.48097e-05	0.00075289	0.651564	0.618021	Up
MN6983	#N/A	#N/A	2.82083e+07	2.69423e+07	2.84308e+07	2.41861e+07	2.90197e+07	2.66573e+07	4.16222e+07	4.04335e+07	5.25006e+07	5.50038e+07	4.40591e+07	4.15793e+07	1.22998	3.68312e-05	0.00075767	0.593914	0.751674	Up
MP8223	#N/A	#N/A	2.49034e+06	1.28244e+06	867997	2.75193e+06	2.74629e+06	1.77458e+06	4.28584e+06	4.8306e+06	4.24697e+06	4.42723e+06	3.99225e+06	4.03362e+06	1.21744	5.92449e-05	0.00108143	0.461471	1.11569	Up
MP10584	#N/A	#N/A	3.96442e+06	3.38156e+06	3.4657e+06	3.67365e+06	3.59364e+06	892536	6.87352e+06	5.88008e+06	5.9971e+06	7.00805e+06	6.99743e+06	6.12808e+06	1.21306	6.82451e-05	0.00119521	0.487897	1.03535	Up
MN3515	#N/A	#N/A	28682.7	39651.1	39151.1	110375	79435.4	73892.7	376537	485282	510650	345432	198785	309645	1.20724	8.57493e-05	0.00140672	0.166726	2.58445	Up
MN9834	HMDB0062320	#N/A	5.84495e+06	5.76947e+06	6.69272e+06	2.67268e+06	5.42037e+06	4.84985e+06	9.87733e+06	1.39841e+07	9.99436e+06	1.08944e+07	9.68486e+06	1.38867e+07	1.20123	0.00010263	0.00162206	0.457395	1.12849	Up
MP17413	HMDB0302837	C10196	863410	1.04108e+06	807156	647299	1.09753e+06	1.03288e+06	1.78517e+06	1.67269e+06	1.42997e+06	1.60173e+06	1.39112e+06	1.32951e+06	1.19839	0.000114142	0.00176105	0.596008	0.746596	Up
MP16690	HMDB0033571	C10181	111067	60053.2	190672	164883	154377	148725	267707	257674	224379	277040	286815	292277	1.19616	0.000123637	0.00186319	0.516707	0.95258	Up
MN2385	HMDB0302754	C00956	471265	492504	518627	503535	377538	259545	982417	873406	915491	741871	733508	676604	1.1931	0.000133764	0.00190504	0.532776	0.9084	Up
MP8220	#N/A	#N/A	830365	1.54111e+06	874733	1.27996e+06	1.2816e+06	1.13639e+06	1.83913e+06	3.5336e+06	3.3187e+06	2.69988e+06	3.71416e+06	4.1179e+06	1.1856	0.000166494	0.00222449	0.361235	1.46899	Up
MP11736	#N/A	#N/A	3.16591e+06	3.21979e+06	3.6997e+06	1.78652e+06	1.66092e+06	1.49841e+06	6.51356e+06	4.32529e+06	6.40901e+06	5.10587e+06	6.15079e+06	4.89306e+06	1.17779	0.000209237	0.00268486	0.45007	1.15178	Up
MP10847	HMDB0030266	#N/A	1.45092e+06	1.59919e+06	1.53886e+06	213865	1.66417e+06	1.50579e+06	2.78695e+06	2.32176e+06	2.69498e+06	2.74899e+06	2.50552e+06	2.77978e+06	1.17044	0.000256057	0.00316047	0.503397	0.990232	Up
MN4735	#N/A	#N/A	96656.9	31245.3	66874.7	43824.6	57448	46148	123469	136344	135226	85760.5	145143	149671	1.16588	0.000288115	0.00345738	0.441196	1.18051	Up
MP8333	#N/A	#N/A	21916.9	59652.9	41752.4	37458.1	74967.8	58170.5	202491	96254.1	166849	134398	133890	118511	1.16586	0.000291506	0.00346598	0.344816	1.5361	Up
MP10224	#N/A	C10198	328409	290044	331971	342706	393819	355479	773356	530830	538187	529660	578794	497960	1.16469	0.000300811	0.00350603	0.592216	0.755805	Up
MN9879	#N/A	#N/A	9.69228e+06	1.22347e+07	6.98811e+06	1.51454e+07	6.54125e+06	7.26166e+06	2.14125e+07	1.88567e+07	1.42737e+07	2.41228e+07	2.11731e+07	2.10588e+07	1.16213	0.00031419	0.00357184	0.478615	1.06306	Up
MN4399	#N/A	#N/A	75236.5	11674.9	33685.4	71106.9	92082.5	138010	222264	166830	193361	143665	154890	192761	1.14155	0.000528718	0.00435589	0.392818	1.34807	Up
MP9398	#N/A	#N/A	7.7807e+06	7.00227e+06	1.30468e+07	9.50806e+06	9.11595e+06	1.40427e+07	1.81435e+07	1.45086e+07	1.69279e+07	1.49638e+07	1.64746e+07	15827028	1.12193	0.000815791	0.00435589	0.624671	0.678832	Up
MP16133	#N/A	#N/A	1.64964e+06	1.38426e+06	1.13359e+06	850056	1.28136e+06	1.12301e+06	2.26458e+06	1.74947e+06	1.99593e+06	2.26384e+06	1.7352e+06	1.66679e+06	1.10645	0.0010837	0.00435589	0.635665	0.653661	Up
MP6155	#N/A	#N/A	190738	269256	319367	210419	361639	322329	434962	559945	714539	554264	461931	395908	1.09775	0.00130059	0.00435589	0.536191	0.899181	Up
MN7768	#N/A	#N/A	1.37315e+06	1.25032e+06	1.42089e+06	2.01105e+06	1.43566e+06	1.9363e+06	3.66413e+06	2.16017e+06	3.15652e+06	2.44113e+06	2.25864e+06	3.3074e+06	1.09533	0.00134631	0.00435589	0.554943	0.849589	Up
MN10592	#N/A	#N/A	2.9677e+06	3.37638e+06	4.188e+06	1.90207e+06	3.83418e+06	3.73363e+06	6.60968e+06	6.64908e+06	5.95036e+06	7.02098e+06	7.9413e+06	3.44092e+06	1.07329	0.00199837	0.00435589	0.531793	0.911063	Up
MN3765	#N/A	#N/A	172463	389066	192320	102749	340165	289720	1.63165e+07	1.67798e+07	1.58335e+07	1.63674e+07	1.63308e+07	1.67669e+07	1.34863	0.0021645	0.00435589	0.0151073	6.04861	Up
MN7387	HMDB0000258	C00089	898744	1.03338e+06	1.12492e+06	1.09913e+06	1.04968e+06	1.29432e+06	6.82827e+07	6.30405e+07	6.15703e+07	5.9455e+07	6.20378e+07	6.59741e+07	1.34623	0.0021645	0.00435589	0.0170895	5.87075	Up
MN7386	HMDB0000975	C01083	388887	151105	185848	320613	119344	184676	1.05334e+07	3.90599e+06	9.64813e+06	9.64282e+06	1.33204e+07	1.28253e+07	1.23215	0.0021645	0.00435589	0.0225545	5.47044	Up
MN7414	#N/A	#N/A	396304	1.37691e+06	1.49736e+06	1.38426e+06	1.36589e+06	327058	5.02162e+07	3.30347e+07	3.93689e+07	4.79759e+07	4.95473e+07	4.99071e+07	1.32015	0.0021645	0.00435589	0.023506	5.41083	Up
MP15756	#N/A	#N/A	24081.7	39197.5	27075.1	37238.2	22945.2	42104.7	1.40729e+06	1.30579e+06	1.37891e+06	1.06219e+06	1.37144e+06	1.15687e+06	1.33541	0.0021645	0.00435589	0.0250755	5.31758	Up
MP15075	HMDB0030548	#N/A	167186	348746	254350	247478	308865	272532	8.36957e+06	8.81576e+06	8.42634e+06	7.97639e+06	8.8851e+06	9.05414e+06	1.34653	0.0021645	0.00435589	0.0310352	5.00995	Up
MN7713	#N/A	#N/A	820050	432385	880213	813269	819110	899356	2.34836e+07	2.3633e+07	2.25667e+07	2.34237e+07	22864058	2.19532e+07	1.34824	0.0021645	0.00435589	0.0338185	4.88604	Up
MN8628	HMDB0000186	C00243	1.63928e+06	1.60226e+06	1.3353e+06	1.42528e+06	1.54653e+06	1.58945e+06	4.55656e+07	4.48801e+07	4.45999e+07	4.24871e+07	4.4708e+07	4.74104e+07	1.34767	0.0021645	0.00435589	0.0338886	4.88306	Up
MP14731	#N/A	#N/A	311373	27619.6	281750	242029	106752	272373	5.8757e+06	6.42559e+06	5.16006e+06	6.82429e+06	5.77776e+06	6.23236e+06	1.33791	0.0021645	0.00435589	0.034216	4.86919	Up
MP11225	#N/A	#N/A	149815	768704	156157	200141	199641	172316	7.8977e+06	8.16374e+06	7.8777e+06	8.45154e+06	7.52722e+06	7.92032e+06	1.34624	0.0021645	0.00435589	0.0344238	4.86045	Up
MP4806	#N/A	#N/A	379400	232214	215130	281204	200553	267794	9.20095e+06	9.14236e+06	9.22481e+06	4.17345e+06	9.15393e+06	4.55162e+06	1.2353	0.0021645	0.00435589	0.0346841	4.84958	Up
MN4233	#N/A	#N/A	1.26924e+06	1.13005e+06	1.30778e+06	1.25849e+06	1.30088e+06	1.19139e+06	3.45178e+07	3.36411e+07	3.39967e+07	3.40086e+07	3.50444e+07	3.42044e+07	1.34898	0.0021645	0.00435589	0.0363065	4.78363	Up
MN5415	HMDB0257032	#N/A	46910.7	19571.7	63313.2	31733.7	29284.1	20482.7	945081	965728	945696	927501	995094	957830	1.34815	0.0021645	0.00435589	0.0368309	4.76294	Up
MP10310	#N/A	#N/A	3.57595e+06	3.62402e+06	3.41309e+06	3.68008e+06	3.69011e+06	3.30261e+06	7.56631e+07	8.70779e+07	7.92331e+07	7.05285e+07	8.06295e+07	8.91335e+07	1.34002	0.0021645	0.00435589	0.0441372	4.50186	Up
MN8355	#N/A	#N/A	14203196	1.3483e+07	1.36626e+07	1.50502e+07	1.46917e+07	1.45422e+07	3.36386e+08	3.14775e+08	320707546	3.01217e+08	3.09917e+08	337947880	1.34662	0.0021645	0.00435589	0.0445784	4.48751	Up
MN7044	#N/A	C10193	3.12723e+06	3.23783e+06	3.26055e+06	3.40051e+06	3.2109e+06	3.14146e+06	6.26794e+07	6.23903e+07	6.20815e+07	6.18916e+07	5.97361e+07	6.17439e+07	1.34887	0.0021645	0.00435589	0.0523004	4.25704	Up
MP14316	#N/A	#N/A	1.22888e+06	1.20607e+06	1.338e+06	1.1408e+06	1.305e+06	1.20118e+06	2.33053e+07	2.19769e+07	1.91642e+07	2.05842e+07	2.1285e+07	2.33835e+07	1.342	0.0021645	0.00435589	0.0572088	4.12762	Up
MN3763	HMDB0033601	#N/A	901061	282543	741663	907646	938236	91436.3	1.1239e+07	1.0817e+07	1.08553e+07	1.03967e+07	1.04971e+07	1.08786e+07	1.34676	0.0021645	0.00435589	0.059715	4.06576	Up
MP10311	#N/A	#N/A	931789	833662	709395	741836	768789	863971	1.23747e+07	1.34629e+07	1.41715e+07	1.19244e+07	1.32466e+07	1.38938e+07	1.34361	0.0021645	0.00435589	0.061328	4.02731	Up
MN10254	HMDB0030864	C12626	350649	299839	308154	305313	291142	455387	4.8272e+06	5.0535e+06	4.61282e+06	5.00144e+06	5.03379e+06	5.05677e+06	1.34733	0.0021645	0.00435589	0.067955	3.87928	Up
MP11267	#N/A	#N/A	15566.9	88752.2	85413.9	44970.1	58929.5	54973.7	808048	917057	866439	884765	856732	796720	1.3443	0.0021645	0.00435589	0.0679576	3.87922	Up
MP11407	#N/A	C01742	490252	731085	748034	504463	738242	537302	8.99815e+06	8.29216e+06	8.84784e+06	8.7946e+06	9.28034e+06	9.25076e+06	1.34679	0.0021645	0.00435589	0.0701292	3.83384	Up
MP11967	#N/A	#N/A	91714.2	71013.6	82913.1	69654	146166	142414	1.68578e+06	1.35216e+06	1.30191e+06	1.46241e+06	1.26331e+06	1.42966e+06	1.3337	0.0021645	0.00435589	0.071084	3.81433	Up
MN10630	HMDB0037362	C05623	1.50724e+06	1.4345e+06	1.17325e+06	1.35687e+06	1.29431e+06	1.01258e+06	1.86642e+07	1.74884e+07	1.67871e+07	1.84637e+07	1.76914e+07	1.73496e+07	1.34699	0.0021645	0.00435589	0.073078	3.77442	Up
MN4997	#N/A	#N/A	21517.7	14905.6	92803.4	48794	21101.9	15352.9	670070	688487	652554	193113	537047	192444	1.11812	0.0021645	0.00435589	0.0731072	3.77384	Up
MN9822	HMDB0301980	C01460	331345	256519	195510	83711.9	46934.9	35394.3	553521	2.77405e+06	2.77727e+06	2.76558e+06	2.92466e+06	598006	1.06089	0.0021645	0.00435589	0.0766084	3.70635	Up
MP2798	HMDB0246572	#N/A	910008	4.97861e+06	1.63039e+06	918025	2.4825e+06	2.71172e+06	2.63675e+07	2.59679e+07	2.51023e+07	2.58614e+07	3.01927e+07	2.70497e+07	1.33884	0.0021645	0.00435589	0.0849079	3.55796	Up
MN13004	HMDB0037349	#N/A	66414.6	85397	91647.4	74191.2	61026.3	53650.7	903329	856880	883900	355273	984717	927873	1.25249	0.0021645	0.00435589	0.088015	3.50611	Up
MP9840	#N/A	C22813	271175	326381	68053.9	210193	177243	274224	3.22588e+06	2.97715e+06	2.30466e+06	2.31062e+06	1.99549e+06	2.17928e+06	1.29897	0.0021645	0.00435589	0.0885254	3.49776	Up
MP8290	HMDB0000279	C00449	238613	451532	329730	244292	448716	615666	4.25487e+06	3.51945e+06	4.59614e+06	3.7703e+06	4.4011e+06	3.84981e+06	1.33354	0.0021645	0.00435589	0.095465	3.38888	Up
MN5735	#N/A	#N/A	78088.3	204986	190346	27324.2	113816	29830.8	1.17889e+06	1.03163e+06	1.15936e+06	1.014e+06	1.24768e+06	1.04281e+06	1.33267	0.0021645	0.00435589	0.0965471	3.37262	Up
MN3186	HMDB0003072	C00296	1.37795e+06	1.39908e+06	1.50641e+06	1.62315e+06	1.63247e+06	1.51e+06	1.52567e+07	1.53061e+07	1.55457e+07	1.53937e+07	1.63506e+07	1.58669e+07	1.34817	0.0021645	0.00435589	0.0965545	3.37251	Up
MP3630	HMDB0001856	C00230	52046.7	81511.7	89213.8	2.029e+06	115909	2.39161e+06	8.02493e+06	7.99603e+06	8.68261e+06	8.28463e+06	7.8173e+06	8.1786e+06	1.32316	0.0021645	0.00435589	0.0971599	3.36349	Up
MN6183	#N/A	C10058	455378	435701	394002	340964	363500	371450	4.0398e+06	3.71172e+06	3.66309e+06	3.97e+06	3.69095e+06	4.01828e+06	1.34601	0.0021645	0.00435589	0.102235	3.29004	Up
MN7382	#N/A	#N/A	318494	295878	312755	296002	315195	254571	2.72683e+06	2.85578e+06	2.88933e+06	2.82885e+06	2.83232e+06	2.86357e+06	1.34856	0.0021645	0.00435589	0.105485	3.24489	Up
MP10002	#N/A	#N/A	4.23267e+06	4.5158e+06	4.04495e+06	3.68057e+06	4.5352e+06	4.38862e+06	3.84782e+07	4.06911e+07	3.73451e+07	4.13099e+07	3.82259e+07	3.91817e+07	1.34699	0.0021645	0.00435589	0.107969	3.21131	Up
MP16794	#N/A	#N/A	360701	351233	387830	348892	387302	468742	3.78436e+06	3.41276e+06	3.42751e+06	2.87015e+06	3.67206e+06	3.45932e+06	1.33717	0.0021645	0.00435589	0.111737	3.16182	Up
MP1626	#N/A	#N/A	2.14222e+06	1.94537e+06	1.78679e+06	1.19028e+06	957283	2.03026e+06	1.48995e+07	1.42062e+07	1.35861e+07	1.42694e+07	1.46265e+07	1.50212e+07	1.34563	0.0021645	0.00435589	0.116064	3.107	Up
MP10495	#N/A	#N/A	194354	228001	206312	259634	242252	248831	2.06202e+06	2.092e+06	1.86198e+06	1.9699e+06	1.70315e+06	2.17097e+06	1.33826	0.0021645	0.00435589	0.116305	3.10401	Up
MP16412	#N/A	#N/A	3.83568e+07	3.5654e+07	3.5793e+07	3.38931e+07	3.97944e+07	3.5374e+07	2.95986e+08	3.1867e+08	2.92289e+08	292241313	2.99755e+08	330831401	1.34509	0.0021645	0.00435589	0.119613	3.06355	Up
MN8085	HMDB0030669	C02572	2.87387e+07	2.81375e+07	2.94781e+07	3.02354e+07	2.82336e+07	2.96126e+07	2.40959e+08	232293508	2.29246e+08	2.4663e+08	2.34397e+08	2.39261e+08	1.34815	0.0021645	0.00435589	0.122602	3.02795	Up
MN4621	#N/A	#N/A	2.12903e+06	1.90909e+06	2.09024e+06	2.16302e+06	123253	2.19321e+06	14339005	1.40681e+07	1.37634e+07	1.39159e+07	1.43368e+07	14381073	1.34391	0.0021645	0.00435589	0.125086	2.999	Up
MP9187	#N/A	#N/A	401199	24262.8	1.2804e+06	380627	365696	1.18062e+06	4.51394e+06	5.29837e+06	4.46617e+06	4.18808e+06	4.52184e+06	4.67333e+06	1.32271	0.0021645	0.00435589	0.131329	2.92874	Up
MP5721	#N/A	#N/A	8.67139e+06	8.83263e+06	7.67511e+06	8.24915e+06	9.18955e+06	9.26003e+06	6.55544e+07	6.29804e+07	6.58491e+07	6.35826e+07	6.40846e+07	6.37671e+07	1.34864	0.0021645	0.00435589	0.134462	2.89473	Up
MP8055	HMDB0002124	C01477	567422	944346	878852	837374	553928	867319	5.74412e+06	5.91464e+06	5.5514e+06	5.84344e+06	5.37312e+06	5.712e+06	1.34607	0.0021645	0.00435589	0.136187	2.87634	Up
MP9260	HMDB0029620	C10192	4.71472e+06	4.05025e+06	3.73565e+06	3.76922e+06	4.29386e+06	3.91198e+06	2.98285e+07	2.89947e+07	2.80585e+07	3.04837e+07	3.04031e+07	2.99174e+07	1.34747	0.0021645	0.00435589	0.137747	2.85991	Up
MP10921	#N/A	#N/A	327822	302814	403079	299440	386282	482567	2.62017e+06	2.71484e+06	2.7464e+06	2.70417e+06	2.58223e+06	2.56597e+06	1.34701	0.0021645	0.00435589	0.138197	2.8552	Up
MP2885	#N/A	#N/A	2.12363e+06	424674	4.03767e+06	3.79049e+06	857430	3.54379e+06	1.65339e+07	1.62766e+07	1.65232e+07	1.63017e+07	1.68458e+07	1.70052e+07	1.33531	0.0021645	0.00435589	0.14854	2.75108	Up
MN5121	#N/A	#N/A	124894	127231	47820.4	49072.7	84142.9	72883.3	722878	627822	664656	364652	669251	312907	1.21458	0.0021645	0.00435589	0.150512	2.73205	Up
MN8086	#N/A	#N/A	8.60922e+06	8.18253e+06	8.34796e+06	8.76437e+06	8.7613e+06	8.6132e+06	5.66494e+07	5.59553e+07	5.59157e+07	5.67927e+07	5.68112e+07	5.79033e+07	1.34893	0.0021645	0.00435589	0.150807	2.72922	Up
MN7678	#N/A	#N/A	1.82161e+06	1.74667e+06	1.83196e+06	1.97898e+06	1.88728e+06	1.73591e+06	1.23585e+07	1.22046e+07	1.19184e+07	1.18848e+07	1.1589e+07	1.21098e+07	1.34833	0.0021645	0.00435589	0.152673	2.71148	Up
MP7664	HMDB0001586	C00103	1.03742e+07	1.1105e+07	1.12382e+07	1.11844e+07	1.05292e+07	1.0943e+07	7.2321e+07	6.83484e+07	7.06747e+07	6.60054e+07	7.03133e+07	7.42564e+07	1.34648	0.0021645	0.00435589	0.154944	2.69018	Up
MP10659	#N/A	#N/A	1.96903e+06	1.68425e+06	1.57265e+06	1.85695e+06	1.70097e+06	1.68116e+06	1.12084e+07	1.04782e+07	1.1534e+07	1.09292e+07	1.22624e+07	1.09747e+07	1.34432	0.0021645	0.00435589	0.155297	2.68689	Up
MN2439	HMDB0001890	C06809	251859	223069	234892	197205	261440	245498	1.72543e+06	1.52584e+06	1.34202e+06	1.31915e+06	1.6656e+06	1.33602e+06	1.32618	0.0021645	0.00435589	0.158621	2.65634	Up
MP11734	#N/A	#N/A	1.6763e+06	1.64782e+06	1.92191e+06	1.69455e+06	1.97148e+06	1.78784e+06	1.05208e+07	1.09275e+07	1.13607e+07	1.05017e+07	1.03468e+07	1.1374e+07	1.34618	0.0021645	0.00435589	0.164534	2.60354	Up
MP2262	HMDB0248285	C11485	1.40917e+06	1.83265e+06	1.42515e+06	1.35236e+06	1.58866e+06	2.15757e+06	1.00806e+07	9.69838e+06	9.49638e+06	1.00932e+07	9.80382e+06	9.81638e+06	1.34675	0.0021645	0.00435589	0.165549	2.59467	Up
MN7263	#N/A	#N/A	4.05951e+06	3.7027e+06	3.68359e+06	4.14497e+06	3.98999e+06	4.02577e+06	2.41179e+07	2.31993e+07	2.19024e+07	2.45246e+07	2.41411e+07	2.32942e+07	1.34647	0.0021645	0.00435589	0.167209	2.58027	Up
MP11735	#N/A	#N/A	6.70709e+06	6.33767e+06	5.87547e+06	5.8778e+06	6.80333e+06	6.10065e+06	3.57994e+07	3.80468e+07	3.64078e+07	3.48889e+07	3.7235e+07	4.09072e+07	1.34372	0.0021645	0.00435589	0.168852	2.56617	Up
MN6241	#N/A	#N/A	9.40105e+06	8.90846e+06	8.62337e+06	8.77984e+06	8.62565e+06	8.4909e+06	5.10669e+07	5.28858e+07	5.01233e+07	5.22005e+07	5.27122e+07	5.1331e+07	1.34845	0.0021645	0.00435589	0.170241	2.55435	Up
MN3759	#N/A	#N/A	1.4802e+06	1.29969e+06	1.37436e+06	1.50315e+06	1.68274e+06	1.47279e+06	1.00351e+07	8.01051e+06	7.92184e+06	8.92373e+06	7.7419e+06	8.20524e+06	1.33192	0.0021645	0.00435589	0.173352	2.52822	Up
MP2796	#N/A	#N/A	6.75592e+06	2.08179e+06	2.32886e+06	6.38004e+06	6.4014e+06	2.47254e+06	2.53673e+07	2.61176e+07	2.59348e+07	2.46348e+07	2.51492e+07	2.42418e+07	1.33418	0.0021645	0.00435589	0.174456	2.51907	Up
MP8518	#N/A	#N/A	2.2218e+06	2.30876e+06	2.44776e+06	2.70133e+06	2.33433e+06	2.24465e+06	1.3068e+07	1.4942e+07	1.38519e+07	1.20313e+07	1.39026e+07	1.30052e+07	1.34004	0.0021645	0.00435589	0.176466	2.50254	Up
MP9555	HMDB0033657	C03683	20376.9	33092.3	26053.4	27234.5	98733.7	25387.6	132183	204448	225011	239754	235532	270734	1.2518	0.0021645	0.00435589	0.176558	2.50178	Up
MP7950	#N/A	#N/A	559301	623166	613530	587179	647790	1.0264e+06	3.77144e+06	3.38243e+06	4.0681e+06	3.84577e+06	3.89433e+06	3.79366e+06	1.33997	0.0021645	0.00435589	0.178301	2.48762	Up
MP10622	#N/A	#N/A	2.1854e+06	2.31173e+06	2.19004e+06	2.22253e+06	2.30575e+06	2.31202e+06	1.27316e+07	1.23449e+07	1.21476e+07	1.28158e+07	1.30125e+07	1.26256e+07	1.34813	0.0021645	0.00435589	0.17875	2.48398	Up
MP11037	#N/A	#N/A	106662	156841	25258	247586	52147.7	161327	941276	762736	355411	1.01906e+06	792051	282600	1.09605	0.0021645	0.00435589	0.180543	2.46958	Up
MN1184	HMDB0000193	C00311	3.09168e+06	3.7523e+06	3.73224e+06	3.10585e+06	3.56262e+06	4.03009e+06	1.9875e+07	1.92791e+07	1.89503e+07	1.90976e+07	2.02982e+07	1.99497e+07	1.34734	0.0021645	0.00435589	0.181139	2.46483	Up
MN7265	#N/A	#N/A	3.18935e+06	3.29062e+06	3.49453e+06	3.21224e+06	3.28982e+06	3.04087e+06	1.83679e+07	1.76281e+07	1.83062e+07	1.83283e+07	1.70749e+07	1.73637e+07	1.34745	0.0021645	0.00435589	0.182288	2.45571	Up
MP3915	HMDB0303905	C06358	5.30087e+06	5.97162e+06	5.8375e+06	6.21025e+06	5.52548e+06	6.02907e+06	2.84436e+07	3.12781e+07	3.08689e+07	3.08579e+07	3.00122e+07	2.85271e+07	1.34611	0.0021645	0.00435589	0.193762	2.36764	Up
MP6757	#N/A	#N/A	544874	515472	476051	547226	505133	572862	2.63367e+06	2.47142e+06	2.59265e+06	2.76485e+06	2.80643e+06	2.91456e+06	1.34273	0.0021645	0.00435589	0.19536	2.3558	Up
MP8329	#N/A	#N/A	260842	235133	273940	247247	258875	251724	1.34469e+06	1.15422e+06	1.14038e+06	1.30252e+06	1.25773e+06	1.2413e+06	1.34156	0.0021645	0.00435589	0.205321	2.28405	Up
MP7767	#N/A	#N/A	251463	481162	626200	591605	369227	669703	2.86681e+06	2.81428e+06	2.00328e+06	1.86377e+06	2.71493e+06	2.15061e+06	1.28446	0.0021645	0.00435589	0.207397	2.26953	Up
MP8826	#N/A	#N/A	2.62197e+06	2.96172e+06	2.82772e+06	2.60292e+06	2.96488e+06	2.6999e+06	1.36075e+07	1.39889e+07	1.23432e+07	1.35291e+07	1.29788e+07	1.37323e+07	1.34531	0.0021645	0.00435589	0.208022	2.2652	Up
MP15958	#N/A	#N/A	1.75958e+07	1.56322e+07	1.59967e+07	1.56706e+07	1.73329e+07	1.58145e+07	7.78842e+07	8.30614e+07	7.77963e+07	7.74829e+07	6.88014e+07	8.29657e+07	1.34101	0.0021645	0.00435589	0.209496	2.255	Up
MP3337	HMDB0302074	#N/A	1.61074e+07	1.64619e+07	1.48991e+07	1.44762e+07	1.56853e+07	1.62655e+07	7.50424e+07	7.16298e+07	7.10988e+07	7.00095e+07	7.66686e+07	7.16868e+07	1.34672	0.0021645	0.00435589	0.215289	2.21565	Up
MN10328	#N/A	#N/A	452374	544303	447119	457024	493250	514494	1.98525e+06	2.4102e+06	2.37221e+06	2.02933e+06	2.19546e+06	2.2696e+06	1.33723	0.0021645	0.00435589	0.219315	2.18892	Up
MP8758	#N/A	#N/A	1.14274e+06	1.13143e+06	960780	1.14449e+06	976940	1.14335e+06	4.65053e+06	4.56496e+06	4.51003e+06	5.22722e+06	4.78486e+06	4.92593e+06	1.34268	0.0021645	0.00435589	0.22676	2.14076	Up
MP9773	#N/A	#N/A	3.89722e+06	3.74052e+06	3.60545e+06	3.54301e+06	4.2253e+06	3.9502e+06	1.83726e+07	1.63749e+07	1.62822e+07	1.48325e+07	1.85003e+07	1.64029e+07	1.33588	0.0021645	0.00435589	0.227873	2.1337	Up
MP9771	#N/A	#N/A	24724.4	84520	455742	13031.1	191130	62799.2	557585	645803	689132	588610	536005	568488	1.20727	0.0021645	0.00435589	0.232023	2.10766	Up
MP6124	#N/A	#N/A	2.43557e+06	2.36764e+06	578044	3.05526e+06	3.20897e+06	2.1342e+06	1.08791e+07	1.00155e+07	1.03337e+07	7.95618e+06	1.06194e+07	8.27875e+06	1.30159	0.0021645	0.00435589	0.237243	2.07556	Up
MP3913	#N/A	#N/A	1.80876e+07	3.18441e+07	9.65703e+06	1.42511e+07	1.23941e+07	2.70983e+07	7.71101e+07	7.89163e+07	7.39397e+07	8.38745e+07	7.42419e+07	8.22698e+07	1.32025	0.0021645	0.00435589	0.240952	2.05318	Up
MP4157	HMDB0301768	#N/A	7.31036e+06	8.21554e+06	6.96621e+06	7.10745e+06	7.65216e+06	7.43901e+06	2.99247e+07	3.0755e+07	3.0844e+07	2.89788e+07	3.00158e+07	3.22807e+07	1.34611	0.0021645	0.00435589	0.24448	2.03221	Up
MP9261	HMDB0005794	C00389	2.42998e+06	2.60662e+06	2.62396e+06	2.30416e+06	2.9256e+06	2.88248e+06	1.15307e+07	1.07089e+07	1.13967e+07	1.03303e+07	9.65686e+06	1.05197e+07	1.33995	0.0021645	0.00435589	0.2459	2.02386	Up
MN2707	#N/A	#N/A	1.3982e+06	1.46981e+06	1.32814e+06	1.49843e+06	1.47621e+06	1.39064e+06	5.88071e+06	5.59317e+06	6.21244e+06	5.67301e+06	5.38001e+06	6.05253e+06	1.34339	0.0021645	0.00435589	0.246076	2.02282	Up
MP3878	HMDB0000510	C00956	3.94032e+06	4.34315e+06	4.12867e+06	8.13374e+06	3.80529e+06	4.22717e+06	1.96763e+07	1.92207e+07	18375204	1.85996e+07	1.92843e+07	2.01879e+07	1.33222	0.0021645	0.00435589	0.247766	2.01295	Up
MP6319	#N/A	#N/A	2.09034e+06	1.99661e+06	1.77862e+06	1.82158e+06	1.96721e+06	1.97938e+06	7.64851e+06	7.84064e+06	7.58971e+06	7.7714e+06	7.69205e+06	8.15408e+06	1.34737	0.0021645	0.00435589	0.249136	2.005	Up
MP8444	HMDB0112095	#N/A	3.83364e+06	3.54916e+06	3.56353e+06	3.50845e+06	3.82885e+06	3.09171e+06	1.4708e+07	1.36594e+07	1.41256e+07	1.40426e+07	1.42667e+07	1.49566e+07	1.34628	0.0021645	0.00435589	0.249249	2.00434	Up
MN1126	HMDB0000957	C00090	960839	783819	986320	1.00238e+06	775441	742701	3.76534e+06	3.14859e+06	3.60073e+06	3.25372e+06	3.6027e+06	3.68816e+06	1.33699	0.0021645	0.00435589	0.249368	2.00365	Up
MP3374	HMDB0038318	C15769	1.39042e+06	1.12504e+06	1.61678e+06	1.64277e+06	1.89549e+06	1.25851e+06	6.85412e+06	5.80489e+06	5.70795e+06	5.52448e+06	5.15451e+06	6.16601e+06	1.32505	0.0021645	0.00435589	0.253579	1.97949	Up
MN3687	HMDB0000639	C00879	682330	752646	786597	672661	714118	700898	2.79838e+06	2.85343e+06	2.93165e+06	2.82494e+06	2.83053e+06	2.7247e+06	1.34763	0.0021645	0.00435589	0.254029	1.97694	Up
MP6988	#N/A	#N/A	1.77654e+06	1.9022e+06	1.69175e+06	1.67137e+06	1.98882e+06	1.70234e+06	6.82848e+06	6.50352e+06	7.09882e+06	7.10119e+06	6.98522e+06	7.57441e+06	1.34334	0.0021645	0.00435589	0.254991	1.97148	Up
MN3689	HMDB0000663	C00818	9.61956e+06	9.50891e+06	9.56717e+06	9.59398e+06	1.00394e+07	1.01703e+07	3.89987e+07	3.83907e+07	3.71221e+07	3.7413e+07	3.7702e+07	3.96582e+07	1.34776	0.0021645	0.00435589	0.255138	1.97065	Up
MN7045	#N/A	#N/A	408251	460872	437149	433068	406173	374692	1.52907e+06	1.48556e+06	1.5732e+06	1.70981e+06	1.67726e+06	1.56683e+06	1.34237	0.0021645	0.00435589	0.264124	1.92071	Up
MN5801	#N/A	#N/A	932058	1.1379e+06	1.27363e+06	1.10266e+06	1.10326e+06	1.03419e+06	3.75452e+06	4.06436e+06	4.2695e+06	4.28395e+06	4.36701e+06	4.14274e+06	1.3419	0.0021645	0.00435589	0.264596	1.91814	Up
MP9008	#N/A	#N/A	2.53866e+06	2.70407e+06	2.27331e+06	2.71223e+06	2.631e+06	2.84334e+06	1.03755e+07	9.39319e+06	1.05619e+07	9.18873e+06	9.61244e+06	9.54837e+06	1.34172	0.0021645	0.00435589	0.267597	1.90187	Up
MN4736	#N/A	#N/A	337703	350306	378851	367854	511290	422065	1.43587e+06	1.59252e+06	1.57618e+06	1.26679e+06	1.59573e+06	1.36924e+06	1.32764	0.0021645	0.00435589	0.267993	1.89974	Up
MN4846	#N/A	#N/A	208125	184147	213371	249993	236870	204741	816066	812840	813128	765572	821576	796697	1.34607	0.0021645	0.00435589	0.268811	1.89534	Up
MP8655	#N/A	#N/A	5.15977e+06	4.52886e+06	4.18417e+06	4.41263e+06	4.78105e+06	4.00421e+06	1.55948e+07	1.77248e+07	1.67475e+07	1.50716e+07	1.68256e+07	1.82595e+07	1.3368	0.0021645	0.00435589	0.270102	1.88842	Up
MP18746	#N/A	#N/A	1.16613e+06	1.13486e+06	1.16394e+06	1.10176e+06	1.09953e+06	1.20844e+06	3.81593e+06	3.9881e+06	4.41191e+06	4.1978e+06	4.62282e+06	4.21494e+06	1.3392	0.0021645	0.00435589	0.272248	1.87701	Up
MN5904	#N/A	#N/A	177833	166647	163434	206738	159528	191720	595101	633640	211178	781051	768586	874083	1.1289	0.0021645	0.00435589	0.27588	1.85789	Up
MP8700	#N/A	#N/A	890865	893328	939447	1.20243e+06	888575	988291	3.48051e+06	3.14718e+06	3.65897e+06	3.38507e+06	3.2824e+06	3.42886e+06	1.34074	0.0021645	0.00435589	0.284695	1.81251	Up
MP9774	#N/A	#N/A	4.28716e+06	3.86983e+06	3.91746e+06	3.67539e+06	3.92265e+06	520369	1.20137e+07	1.21195e+07	1.26113e+07	1.10666e+07	1.0426e+07	1.19146e+07	1.3084	0.0021645	0.00435589	0.287845	1.79663	Up
MN2574	#N/A	#N/A	3.57816e+06	3.4289e+06	3.55069e+06	3.74478e+06	3.52591e+06	3.40774e+06	1.20255e+07	1.18976e+07	1.21926e+07	1.17661e+07	1.24326e+07	1.27417e+07	1.347	0.0021645	0.00435589	0.290684	1.78248	Up
MP10144	#N/A	#N/A	716522	736394	678740	674445	672536	793262	2.46838e+06	2.36914e+06	2.34439e+06	2.52036e+06	2.52596e+06	2.38664e+06	1.34602	0.0021645	0.00435589	0.292298	1.77449	Up
MP8067	#N/A	#N/A	2.31639e+06	2.6776e+06	2.17349e+06	2.70209e+06	2.75611e+06	2.5053e+06	8.0035e+06	9.62527e+06	8.24891e+06	8.14271e+06	7.93583e+06	9.77143e+06	1.32653	0.0021645	0.00435589	0.292512	1.77343	Up
MP6973	#N/A	#N/A	1.15783e+06	1.3915e+06	639319	873212	1.17506e+06	1.32151e+06	3.90047e+06	2.11674e+06	4.28724e+06	3.68608e+06	4.22732e+06	3.92916e+06	1.24244	0.0021645	0.00435589	0.296132	1.75569	Up
MP7413	#N/A	#N/A	1.05386e+06	946992	860253	966537	1.01333e+06	893507	3.13331e+06	3.17324e+06	3.10782e+06	3.23222e+06	3.37482e+06	3.32974e+06	1.34548	0.0021645	0.00435589	0.296338	1.75468	Up
MP3244	HMDB0240689	#N/A	3.16249e+07	3.32244e+07	3.56054e+07	3.45086e+07	3.48081e+07	3.55761e+07	1.13966e+08	1.10724e+08	1.15358e+08	1.13103e+08	116871540	1.21322e+08	1.34655	0.0021645	0.00435589	0.297026	1.75134	Up
MP2695	HMDB0002064	C02714	852718	953022	901273	923811	937071	893365	3.07378e+06	3.05419e+06	2.78542e+06	2.93243e+06	3.15008e+06	3.15815e+06	1.34372	0.0021645	0.00435589	0.300829	1.73299	Up
MP9186	#N/A	#N/A	1.50561e+06	1.69503e+06	1.54494e+06	1.68834e+06	1.92337e+06	1.61087e+06	5.52103e+06	5.19532e+06	5.36661e+06	5.51606e+06	5.60908e+06	5.86316e+06	1.34366	0.0021645	0.00435589	0.301415	1.73018	Up
MN5781	#N/A	#N/A	8.19026e+06	7.31618e+06	7.58186e+06	7.78451e+06	8.01192e+06	7.0656e+06	2.55717e+07	2.48447e+07	2.49068e+07	2.49196e+07	2.42482e+07	2.49214e+07	1.34786	0.0021645	0.00435589	0.30754	1.70115	Up
MP8147	HMDB0035293	#N/A	1.45548e+06	466278	1.39789e+06	134758	2.32418e+06	1.38278e+06	3.62986e+06	3.9383e+06	3.92453e+06	4.0502e+06	3.98646e+06	3.7293e+06	1.25927	0.0021645	0.00435589	0.307901	1.69946	Up
MP8056	#N/A	#N/A	2.71529e+06	2.62533e+06	2.55091e+06	2.71233e+06	2.89958e+06	2.60144e+06	8.43273e+06	8.54565e+06	8.40843e+06	9.15671e+06	8.86251e+06	8.71388e+06	1.34615	0.0021645	0.00435589	0.308997	1.69434	Up
MP6222	#N/A	#N/A	2.33072e+06	2.38928e+06	2.45528e+06	2.21218e+06	2.56594e+06	2.41745e+06	7.7434e+06	8.16132e+06	7.29065e+06	7.52059e+06	7.34011e+06	7.56104e+06	1.34447	0.0021645	0.00435589	0.315032	1.66643	Up
MN12786	HMDB0000286	C00029	1.94158e+07	1.86768e+07	2.05685e+07	1.89823e+07	1.96906e+07	1.94694e+07	6.30889e+07	5.86181e+07	5.87822e+07	6.8864e+07	5.9292e+07	5.8999e+07	1.33841	0.0021645	0.00435589	0.317708	1.65423	Up
MP7841	#N/A	#N/A	3.41642e+06	3.5738e+06	3.35173e+06	3.57657e+06	3.25678e+06	3.53731e+06	9.71475e+06	1.10126e+07	1.08662e+07	1.03985e+07	1.12324e+07	1.02394e+07	1.34189	0.0021645	0.00435589	0.326368	1.61543	Up
MN2537	#N/A	C15279	1.97229e+06	1.98877e+06	1.97722e+06	1.8626e+06	2.08188e+06	1.84168e+06	6.01373e+06	5.71572e+06	5.87726e+06	5.87722e+06	5.45917e+06	5.65186e+06	1.3456	0.0021645	0.00435589	0.338906	1.56104	Up
MP6785	#N/A	#N/A	1.52853e+07	1.77226e+07	1.73816e+07	1.53858e+07	1.77027e+07	1.76521e+07	5.61044e+07	4.74478e+07	4.53923e+07	5.25084e+07	4.74313e+07	4.60158e+07	1.32896	0.0021645	0.00435589	0.34293	1.54401	Up
MP5765	#N/A	#N/A	6.3522e+06	6.34817e+06	6.68065e+06	3.04284e+06	6.08949e+06	6.62356e+06	1.783e+07	1.80803e+07	1.64353e+07	1.56464e+07	1.719e+07	1.67358e+07	1.32483	0.0021645	0.00435589	0.344757	1.53635	Up
MP3448	#N/A	#N/A	7.79333e+06	7.98297e+06	7.18135e+06	7.08259e+06	7.15406e+06	7.86725e+06	2.24042e+07	2.06454e+07	2.1312e+07	2.04644e+07	2.16314e+07	2.18572e+07	1.34504	0.0021645	0.00435589	0.35118	1.50972	Up
MN3755	#N/A	#N/A	617882	617200	564409	590433	590669	548612	1.71088e+06	1.57141e+06	1.64368e+06	1.65644e+06	1.64054e+06	1.76566e+06	1.34409	0.0021645	0.00435589	0.353323	1.50094	Up
MP6397	#N/A	#N/A	2.14226e+06	2.37331e+06	2.17433e+06	1.99231e+06	2.42843e+06	2.44682e+06	6.70592e+06	6.23321e+06	6.27169e+06	6.23281e+06	6.41472e+06	6.41023e+06	1.34486	0.0021645	0.00435589	0.354271	1.49707	Up
MP1271	#N/A	#N/A	2.02506e+07	1.83918e+07	2.00196e+07	1.93905e+07	1.93337e+07	2.00433e+07	5.42614e+07	5.5415e+07	5.43093e+07	5.45537e+07	5.35817e+07	5.5198e+07	1.3484	0.0021645	0.00435589	0.358762	1.4789	Up
MP6818	#N/A	#N/A	1.942e+06	2.06076e+06	2.01538e+06	1.82186e+06	1.64695e+06	1.9383e+06	5.26823e+06	5.03503e+06	5.3635e+06	5.18805e+06	5.42495e+06	5.30438e+06	1.34509	0.0021645	0.00435589	0.36174	1.46697	Up
MN6634	#N/A	C04443	5.73018e+06	6.41143e+06	6.14853e+06	6.4169e+06	6.49272e+06	6.0956e+06	1.78075e+07	1.55845e+07	1.62545e+07	1.70907e+07	1.68893e+07	1.70892e+07	1.34246	0.0021645	0.00435589	0.370303	1.43322	Up
MP6985	#N/A	#N/A	1.59435e+06	1.78723e+06	1.75914e+06	1.92493e+06	1.74982e+06	1.69039e+06	4.55682e+06	4.5301e+06	5.02986e+06	4.91787e+06	4.76048e+06	4.52672e+06	1.34179	0.0021645	0.00435589	0.370945	1.43072	Up
MN2207	HMDB0000397	C00196	7.73367e+06	8.267e+06	8.1692e+06	8.40322e+06	7.95873e+06	8.23084e+06	2.23043e+07	2.10867e+07	2.17046e+07	2.23509e+07	2.16866e+07	2.19121e+07	1.34758	0.0021645	0.00435589	0.372106	1.42622	Up
MN2897	HMDB0002184	#N/A	977245	947949	978397	996193	941835	879779	2.52009e+06	2.59431e+06	2.72285e+06	2.47854e+06	2.54938e+06	2.50327e+06	1.3451	0.0021645	0.00435589	0.372282	1.42553	Up
MP4444	#N/A	#N/A	3.9521e+07	3.92455e+07	3.59008e+07	3.59734e+07	4.06476e+07	3.67508e+07	1.06852e+08	1.01166e+08	103515831	9.93077e+07	9.42761e+07	1.05579e+08	1.34219	0.0021645	0.00435589	0.373408	1.42117	Up
MP3842	HMDB0000303	C00398	2.99253e+06	2.92268e+06	2.62098e+06	2.88677e+06	2.99327e+06	2.97908e+06	7.53985e+06	8.00956e+06	7.31432e+06	8.02029e+06	7.65104e+06	7.96531e+06	1.3441	0.0021645	0.00435589	0.37409	1.41854	Up
MP12138	#N/A	#N/A	740603	875770	886209	773285	695592	861103	1.87923e+06	2.21401e+06	2.08713e+06	2.41556e+06	2.09262e+06	2.11192e+06	1.32604	0.0021645	0.00435589	0.37753	1.40534	Up
MP9391	HMDB0253067	#N/A	4.42232e+06	4.25153e+06	4.69023e+06	4.96867e+06	4.5421e+06	4.70614e+06	9.80302e+06	1.34146e+07	1.33561e+07	1.41262e+07	1.20412e+07	9.92905e+06	1.28403	0.0021645	0.00435589	0.379537	1.39769	Up
MN6197	#N/A	#N/A	2.13502e+06	2.28626e+06	2.52706e+06	2.45914e+06	2.4065e+06	2.3879e+06	5.84271e+06	6.41945e+06	6.31662e+06	6.36872e+06	6.29116e+06	5.87474e+06	1.34281	0.0021645	0.00435589	0.382661	1.38586	Up
MN6919	#N/A	#N/A	2.75171e+07	2.72832e+07	2.69903e+07	2.65595e+07	2.57568e+07	2.63429e+07	6.99229e+07	7.01356e+07	6.84995e+07	6.9644e+07	7.10097e+07	6.96935e+07	1.34855	0.0021645	0.00435589	0.383022	1.3845	Up
MP7204	HMDB0256303	#N/A	1.94878e+06	1.86052e+06	1.80342e+06	1.72771e+06	2.0171e+06	1.65776e+06	4.82968e+06	4.72075e+06	4.42626e+06	5.00448e+06	4.85252e+06	4.80865e+06	1.34194	0.0021645	0.00435589	0.384581	1.37864	Up
MN6546	#N/A	#N/A	677475	769591	827948	747617	751199	599555	1.79158e+06	1.95132e+06	2.02068e+06	1.90364e+06	1.87595e+06	1.79803e+06	1.33756	0.0021645	0.00435589	0.385619	1.37475	Up
MP2099	HMDB0000162	C00148	7.68682e+07	8.13696e+07	8.3076e+07	7.7887e+07	7.95674e+07	8.58936e+07	2.05729e+08	2.11022e+08	2.11568e+08	2.03655e+08	212181616	2.11992e+08	1.34757	0.0021645	0.00435589	0.385832	1.37396	Up
MN5166	#N/A	#N/A	752539	877430	921647	619086	582483	894960	2.22488e+06	1.86759e+06	2.09648e+06	2.11735e+06	1.95202e+06	1.75991e+06	1.31235	0.0021645	0.00435589	0.386758	1.3705	Up
MP10685	#N/A	#N/A	3.78166e+06	3.89951e+06	3.92499e+06	3.88774e+06	4.46245e+06	4.79753e+06	1.05738e+07	1.05979e+07	1.13371e+07	1.17389e+07	1.16779e+07	7.12878e+06	1.26997	0.0021645	0.00435589	0.39258	1.34894	Up
MN4298	HMDB0000623	C02678	1.55304e+06	1.58692e+06	1.56145e+06	1.59227e+06	1.81673e+06	1.64406e+06	4.19051e+06	4.15132e+06	4.0638e+06	4.28527e+06	4.03905e+06	4.01166e+06	1.34556	0.0021645	0.00435589	0.394254	1.3428	Up
MP3839	#N/A	#N/A	2.07519e+07	1.93439e+07	1.95887e+07	2.00672e+07	1.99326e+07	1.98807e+07	5.02647e+07	5.18995e+07	5.19461e+07	4.86975e+07	5.06938e+07	4.96453e+07	1.34704	0.0021645	0.00435589	0.394413	1.34222	Up
MN5066	#N/A	#N/A	4.56247e+06	4.89055e+06	4.76625e+06	4.78337e+06	5.08383e+06	4.98481e+06	1.23312e+07	1.16865e+07	1.27113e+07	1.23348e+07	1.20796e+07	1.23399e+07	1.34619	0.0021645	0.00435589	0.395618	1.33782	Up
MP5082	HMDB0013070	C02325	5.69126e+07	5.42297e+07	5.51256e+07	5.26938e+07	5.36938e+07	5.70118e+07	1.3742e+08	1.40461e+08	1.40546e+08	135030805	1.41703e+08	1.30041e+08	1.34561	0.0021645	0.00435589	0.399499	1.32374	Up
MN5176	#N/A	#N/A	3.28505e+06	3.6086e+06	3.6845e+06	3.40033e+06	3.19325e+06	3.4907e+06	8.77772e+06	8.60086e+06	8.50512e+06	8.69284e+06	8.65843e+06	8.40455e+06	1.34701	0.0021645	0.00435589	0.400128	1.32147	Up
MP3413	HMDB0003282	C04152	5.15822e+06	5.51122e+06	4.75236e+06	4.88334e+06	5.33848e+06	5.71005e+06	8.0582e+06	8.53222e+06	1.61878e+07	1.44717e+07	1.56233e+07	1.54424e+07	1.14762	0.0021645	0.00435589	0.400351	1.32066	Up
MP4272	#N/A	#N/A	9.56151e+06	8.94894e+06	8.7896e+06	9.04168e+06	8.87975e+06	9.1687e+06	2.21839e+07	2.27043e+07	2.23798e+07	2.3272e+07	2.16498e+07	2.21702e+07	1.34683	0.0021645	0.00435589	0.404809	1.30469	Up
MN5430	HMDB0031057	#N/A	5.45448e+07	5.90043e+07	5.94795e+07	5.89577e+07	5.85695e+07	6.16816e+07	1.41509e+08	1.43728e+08	1.45212e+08	1.46674e+08	1.44045e+08	1.48646e+08	1.3475	0.0021645	0.00435589	0.404957	1.30416	Up
MN3117	#N/A	#N/A	1.1145e+07	1.12421e+07	1.20559e+07	1.14523e+07	1.21083e+07	1.19023e+07	2.85047e+07	2.89248e+07	2.88729e+07	2.84911e+07	2.88512e+07	2.86714e+07	1.34845	0.0021645	0.00435589	0.405684	1.30157	Up
MN5362	#N/A	#N/A	2.92177e+06	3.98641e+06	3.59398e+06	3.26475e+06	2.48865e+06	2.40469e+06	8.11221e+06	7.75789e+06	7.66282e+06	7.59943e+06	7.44127e+06	7.34875e+06	1.32463	0.0021645	0.00435589	0.406343	1.29923	Up
MP5044	#N/A	#N/A	4.69197e+06	4.55723e+06	4.31471e+06	4.85086e+06	4.54609e+06	4.48139e+06	9.71089e+06	1.19624e+07	1.19263e+07	1.18208e+07	1.15919e+07	1.01614e+07	1.32385	0.0021645	0.00435589	0.408527	1.2915	Up
MP10000	#N/A	#N/A	3.65645e+06	3.75656e+06	3.5933e+06	3.90256e+06	3.67206e+06	3.72801e+06	8.98106e+06	9.44934e+06	9.06239e+06	9.47123e+06	8.44461e+06	9.03486e+06	1.34328	0.0021645	0.00435589	0.409763	1.28714	Up
MN6544	#N/A	#N/A	414155	622280	499095	610121	603661	711911	1.25649e+06	1.35862e+06	1.38851e+06	1.46536e+06	1.37922e+06	1.58633e+06	1.31269	0.0021645	0.00435589	0.410363	1.28503	Up
MN5473	#N/A	#N/A	326133	345193	330937	343486	365722	347004	914954	949990	623814	590326	918885	1.00264e+06	1.22027	0.0021645	0.00435589	0.411645	1.28053	Up
MN7384	#N/A	#N/A	774547	670999	713922	710265	727177	727437	1.12172e+06	2.01079e+06	1.91717e+06	1.97652e+06	1.83963e+06	1.60013e+06	1.24017	0.0021645	0.00435589	0.413183	1.27515	Up
MN11430	#N/A	#N/A	409484	398982	424324	458165	398997	434596	959749	997236	1.06878e+06	1.01803e+06	1.00639e+06	1.03264e+06	1.34336	0.0021645	0.00435589	0.415029	1.26872	Up
MP5083	#N/A	#N/A	7.90047e+06	9.66035e+06	9.72559e+06	9.45566e+06	9.24027e+06	9.10825e+06	2.71099e+07	1.52267e+07	3.06444e+07	1.64419e+07	2.66357e+07	1.63134e+07	1.11344	0.0021645	0.00435589	0.41618	1.26472	Up
MP10081	HMDB0000055	C00185	3.89664e+06	4.13652e+06	4.27559e+06	4.50611e+06	3.75447e+06	4.16421e+06	9.45321e+06	9.16808e+06	1.0665e+07	9.95439e+06	9.82585e+06	1.02954e+07	1.33696	0.0021645	0.00435589	0.416656	1.26307	Up
MP11017	HMDB0029683	C10759	5.59749e+06	44249.6	2.75706e+06	2.17225e+06	4.68143e+06	190989	6.02927e+06	5.90944e+06	6.44456e+06	6.21577e+06	6.11003e+06	6.32886e+06	1.04371	0.0021645	0.00435589	0.416964	1.26201	Up
MP6718	#N/A	#N/A	1.55649e+07	1.63617e+07	1.59824e+07	1.34947e+07	1.62648e+07	1.52081e+07	3.98148e+07	3.67094e+07	3.26766e+07	3.50781e+07	3.57272e+07	3.90138e+07	1.32906	0.0021645	0.00435589	0.424055	1.23768	Up
MP12966	HMDB0000295	C00015	3.9106e+06	3.05924e+06	3.53115e+06	3.66173e+06	3.67452e+06	3.77049e+06	7.81434e+06	9.6284e+06	8.21962e+06	9.48825e+06	7.38546e+06	8.37241e+06	1.30885	0.0021645	0.00435589	0.424442	1.23636	Up
MP6687	#N/A	#N/A	1.11056e+08	1.10124e+08	1.12664e+08	9.60008e+07	1.1548e+08	104111484	2.77078e+08	2.55884e+08	2.27362e+08	2.40137e+08	2.48687e+08	269633343	1.32862	0.0021645	0.00435589	0.427604	1.22565	Up
MP7150	HMDB0240316	C03274	2.29435e+06	2.76022e+06	2.73201e+06	2.58817e+06	2.81058e+06	2.73478e+06	6.25278e+06	6.30522e+06	5.89462e+06	5.55233e+06	6.18778e+06	6.5888e+06	1.334	0.0021645	0.00435589	0.432829	1.20813	Up
MN3182	#N/A	#N/A	2.97848e+08	2.87721e+08	3.18304e+08	2.80803e+08	2.85628e+08	3.19157e+08	6.93998e+08	7.0843e+08	6.40541e+08	6.93307e+08	6.8569e+08	6.91742e+08	1.34311	0.0021645	0.00435589	0.435	1.20091	Up
MN5290	#N/A	#N/A	1.11892e+06	909531	1.1123e+06	1.04355e+06	1.01569e+06	1.09226e+06	2.32635e+06	2.45087e+06	2.29686e+06	2.4509e+06	2.50987e+06	2.3845e+06	1.34143	0.0021645	0.00435589	0.436376	1.19636	Up
MP5534	#N/A	#N/A	8.44133e+06	8.26743e+06	7.15774e+06	7.63547e+06	8.05804e+06	7.77109e+06	1.75045e+07	1.8699e+07	1.80162e+07	1.8355e+07	1.71919e+07	1.80943e+07	1.34341	0.0021645	0.00435589	0.438816	1.18831	Up
MN2765	HMDB0012156	C04411	764961	719914	846372	887958	807443	1.05512e+06	1.81309e+06	1.93048e+06	1.95091e+06	1.95612e+06	1.87785e+06	1.99745e+06	1.33203	0.0021645	0.00435589	0.4409	1.18148	Up
MP6643	#N/A	#N/A	4.75245e+06	4.51433e+06	3.81853e+06	3.86017e+06	4.73966e+06	4.22415e+06	1.01051e+07	9.57082e+06	9.21298e+06	1.07808e+07	8.66163e+06	1.00292e+07	1.32191	0.0021645	0.00435589	0.443953	1.17152	Up
MP18395	#N/A	#N/A	2.16627e+06	2.50133e+06	2.58577e+06	2.55976e+06	2.77695e+06	2.40723e+06	6.14186e+06	5.6782e+06	5.77064e+06	5.10275e+06	5.4218e+06	5.35024e+06	1.32903	0.0021645	0.00435589	0.448142	1.15797	Up
MN3735	#N/A	#N/A	2.15998e+07	2.06529e+07	2.18309e+07	2.10842e+07	2.11497e+07	2.177e+07	4.86266e+07	4.61372e+07	4.72761e+07	4.64926e+07	4.78505e+07	4.88036e+07	1.34692	0.0021645	0.00435589	0.449136	1.15478	Up
MN5284	#N/A	#N/A	1.15055e+06	1.07586e+06	1.23638e+06	1.28294e+06	1.1875e+06	1.20009e+06	2.54721e+06	2.71504e+06	2.54095e+06	2.58379e+06	2.59558e+06	2.65093e+06	1.34397	0.0021645	0.00435589	0.456284	1.132	Up
MN3179	HMDB0000094	C00158	7.10577e+08	6.55974e+08	7.47361e+08	7.07419e+08	7.41576e+08	7.36006e+08	1652416491	1478757402	1589294060	1521783044	1589179198	1530122472	1.34153	0.0021645	0.00435589	0.459209	1.12278	Up
MN5420	#N/A	#N/A	4.10289e+06	4.42755e+06	4.54585e+06	4.37668e+06	4.58325e+06	4.06505e+06	9.40283e+06	9.47172e+06	9.79002e+06	9.91169e+06	9.04583e+06	8.94086e+06	1.34071	0.0021645	0.00435589	0.461455	1.11574	Up
MN4622	#N/A	#N/A	1.59118e+06	1.45299e+06	1.57031e+06	1.65272e+06	1.63078e+06	1.60649e+06	3.30543e+06	3.45562e+06	3.28687e+06	3.50214e+06	3.52138e+06	3.48307e+06	1.34412	0.0021645	0.00435589	0.462403	1.11278	Up
MN5784	#N/A	#N/A	1.90568e+06	2.00049e+06	1.83702e+06	1.86887e+06	1.87304e+06	1.98027e+06	4.13866e+06	4.17621e+06	3.79034e+06	4.31913e+06	4.15826e+06	4.13686e+06	1.34117	0.0021645	0.00435589	0.46382	1.10836	Up
MN5741	#N/A	#N/A	870422	955963	908674	817498	909531	931753	2.09134e+06	1.96152e+06	1.80575e+06	2.01437e+06	1.89041e+06	1.83334e+06	1.33427	0.0021645	0.00435589	0.465117	1.10433	Up
MP5223	#N/A	#N/A	8.7163e+08	8.37022e+08	9.0646e+08	1001692344	9.0352e+08	9.03135e+08	2019197061	1840127542	2025864328	1914999542	1863354913	1960066769	1.33979	0.0021645	0.00435589	0.46659	1.09977	Up
MN6028	#N/A	#N/A	457906	530583	474302	526806	502116	529635	1.11133e+06	1.07194e+06	1.00461e+06	1.01302e+06	1.03835e+06	1.17137e+06	1.33156	0.0021645	0.00435589	0.471303	1.08527	Up
MP6510	#N/A	C18524	2.10314e+06	1.82897e+06	1.63154e+06	1.75834e+06	1.9859e+06	1.9067e+06	4.0238e+06	3.83605e+06	3.78644e+06	4.20801e+06	3.9095e+06	3.87596e+06	1.33582	0.0021645	0.00435589	0.474395	1.07584	Up
MN5903	HMDB0001068	C05382	6.06855e+06	5.97574e+06	5.67922e+06	5.77683e+06	5.54748e+06	5.75303e+06	1.23776e+07	1.19032e+07	1.22266e+07	1.23432e+07	1.25426e+07	1.18621e+07	1.34619	0.0021645	0.00435589	0.475063	1.07381	Up
MP8287	HMDB0028818	C01425	2.01391e+06	1.99785e+06	2.31045e+06	1.89741e+06	2.03276e+06	1.72356e+06	3.58457e+06	4.32493e+06	4.21813e+06	4.35055e+06	4.65862e+06	4.01217e+06	1.31139	0.0021645	0.00435589	0.4762	1.07036	Up
MP3838	HMDB0255445	C14785	6.37857e+06	5.47594e+06	6.00388e+06	5.95041e+06	5.57838e+06	6.32702e+06	1.23623e+07	1.30941e+07	1.25176e+07	12372025	1.1302e+07	1.2499e+07	1.33634	0.0021645	0.00435589	0.481668	1.05389	Up
MP3082	#N/A	#N/A	1.59411e+08	1.58324e+08	1.59321e+08	1.55322e+08	1.5182e+08	1.55036e+08	3.15458e+08	3.24494e+08	3.22364e+08	3.18446e+08	3.26824e+08	3.30297e+08	1.34762	0.0021645	0.00435589	0.48467	1.04492	Up
MN4111	#N/A	#N/A	2.82876e+06	2.90585e+06	2.48677e+06	2.78241e+06	3.13944e+06	2.58394e+06	5.78894e+06	5.64887e+06	5.38757e+06	5.95835e+06	5.8669e+06	5.71502e+06	1.33704	0.0021645	0.00435589	0.486741	1.03877	Up
MP6822	HMDB0002372	#N/A	1.96061e+06	1.89443e+06	2.05813e+06	2.03581e+06	2.18416e+06	1.93975e+06	4.20813e+06	4.09123e+06	4.0609e+06	3.98479e+06	4.31711e+06	4.08333e+06	1.34305	0.0021645	0.00435589	0.487882	1.0354	Up
MP7162	#N/A	#N/A	1.07999e+07	1.02542e+07	9.40122e+06	9.61861e+06	1.12223e+07	1.0317e+07	2.19112e+07	1.94077e+07	2.02566e+07	2.11927e+07	2.1837e+07	2.12338e+07	1.33549	0.0021645	0.00435589	0.489619	1.03027	Up
MP7538	#N/A	#N/A	1.07538e+07	1.02994e+07	9.11012e+06	9.18045e+06	1.03725e+07	9.14257e+06	2.06753e+07	1.86652e+07	1.91785e+07	2.01971e+07	2.05827e+07	2.03959e+07	1.33567	0.0021645	0.00435589	0.491741	1.02403	Up
MN3295	HMDB0000625	C00257	1.31669e+08	1.35008e+08	1.31226e+08	1.40305e+08	1.41121e+08	1.38177e+08	2.88668e+08	2.69681e+08	2.71324e+08	2.7625e+08	2.74011e+08	2.79162e+08	1.34551	0.0021645	0.00435589	0.492742	1.0211	Up
MP8222	#N/A	#N/A	7.25075e+07	6.85546e+07	6.14205e+07	6.05314e+07	7.08542e+07	6.80675e+07	135847467	1.26019e+08	1.30239e+08	139163371	1.40521e+08	1.3403e+08	1.33588	0.0021645	0.00435589	0.498791	1.00349	Up
MP9702	#N/A	#N/A	1.83064e+07	1.56933e+07	1.50567e+07	1.43042e+07	1.67877e+07	1.54788e+07	3.35348e+07	3.01645e+07	3.0627e+07	3.20728e+07	3.32555e+07	3.12836e+07	1.33205	0.0021645	0.00435589	0.500828	0.997612	Up
MP6460	HMDB0000014	C00881	1.58711e+06	1.41949e+06	1.42397e+06	1.6116e+06	1.47672e+06	1.49427e+06	2.37113e+06	3.19636e+06	3.0985e+06	3.18989e+06	3.23427e+06	2.84525e+06	1.29296	0.0021645	0.00435589	0.502535	0.992704	Up
MP10628	#N/A	#N/A	1.58241e+06	1.58231e+06	1.44551e+06	1.43556e+06	1.81615e+06	1.68785e+06	3.35526e+06	3.51006e+06	3.40646e+06	3.35392e+06	2.65263e+06	2.71851e+06	1.28095	0.0021645	0.00435589	0.502705	0.992217	Up
MN1181	#N/A	#N/A	5.74402e+07	6.01571e+07	7.60684e+07	6.0132e+07	6.01383e+07	6.18172e+07	1.24767e+08	1.22079e+08	130538044	1.18086e+08	1.24769e+08	1.24393e+08	1.33133	0.0021645	0.00435589	0.504616	0.986741	Up
MP2660	HMDB0028912	#N/A	1.87129e+06	1.81516e+06	2.04127e+06	1.95035e+06	1.86383e+06	1.88205e+06	3.64844e+06	3.73178e+06	3.755e+06	3.7711e+06	3.89846e+06	3.49005e+06	1.34084	0.0021645	0.00435589	0.512403	0.964648	Up
MN3232	#N/A	#N/A	7.5424e+06	7.21688e+06	7.3516e+06	7.74182e+06	7.6463e+06	7.9373e+06	1.52033e+07	1.39032e+07	1.48109e+07	1.41583e+07	1.47131e+07	1.54191e+07	1.34023	0.0021645	0.00435589	0.515105	0.957063	Up
MP7489	#N/A	#N/A	213729479	2.14768e+08	2.23491e+08	2.45062e+08	2.26894e+08	2.16985e+08	4.51169e+08	413024117	4.40407e+08	4.16369e+08	4.23458e+08	4.39805e+08	1.33962	0.0021645	0.00435589	0.518889	0.946503	Up
MP3304	HMDB0029737	C08493	2.55647e+07	26693469	2.35225e+07	2.49489e+07	2.49344e+07	2.31866e+07	4.7203e+07	4.70675e+07	4.58625e+07	4.79705e+07	4.94882e+07	4.80006e+07	1.3423	0.0021645	0.00435589	0.521199	0.940094	Up
MP4186	#N/A	#N/A	6.83725e+06	6.44108e+06	6.23655e+06	6.68265e+06	6.50319e+06	6.04717e+06	1.21819e+07	1.22146e+07	1.1854e+07	1.22571e+07	1.34134e+07	1.23182e+07	1.33745	0.0021645	0.00435589	0.521934	0.938062	Up
MP5305	#N/A	#N/A	5.19013e+06	5.35808e+06	5.37338e+06	5.2844e+06	5.18679e+06	5.36862e+06	1.01326e+07	9.88937e+06	1.03141e+07	1.02815e+07	1.04846e+07	9.74959e+06	1.34528	0.0021645	0.00435589	0.521947	0.938023	Up
MN4563	#N/A	#N/A	1.66258e+07	1.6131e+07	1.68761e+07	1.69925e+07	1.56081e+07	1.70202e+07	3.3239e+07	3.12258e+07	3.09394e+07	3.14636e+07	3.03661e+07	3.29194e+07	1.34135	0.0021645	0.00435589	0.521967	0.937971	Up
MP4891	HMDB0061115	C09213	2.34171e+08	2.35335e+08	2.26606e+08	2.40991e+08	2.27707e+08	2.13609e+08	4.39439e+08	4.42413e+08	4.06597e+08	4.39825e+08	4.5664e+08	4.41159e+08	1.33974	0.0021645	0.00435589	0.524897	0.929894	Up
MP1859	#N/A	#N/A	2.98831e+07	3.09565e+07	3.03878e+07	3.10383e+07	29398135	3.08145e+07	5.61647e+07	5.53183e+07	6.84109e+07	5.44267e+07	5.60843e+07	5.59221e+07	1.30865	0.0021645	0.00435589	0.526896	0.924411	Up
MP6305	#N/A	#N/A	4.54781e+08	4.47683e+08	4.8463e+08	5.22856e+08	4.88389e+08	4.69459e+08	9.4383e+08	8.5779e+08	9.32687e+08	8.90981e+08	8.82449e+08	9.1961e+08	1.33816	0.0021645	0.00435589	0.528398	0.920303	Up
MP8661	#N/A	#N/A	1.08219e+06	4.57796e+06	4.29946e+06	4.33457e+06	4.27818e+06	4.53259e+06	7.78391e+06	7.2155e+06	7.09365e+06	6.748e+06	7.61287e+06	7.11118e+06	1.18997	0.0021645	0.00435589	0.530354	0.914972	Up
MP6652	#N/A	#N/A	1.82178e+07	1.89677e+07	2.12087e+07	2.01021e+07	2.00334e+07	1.67859e+07	3.72934e+07	3.85323e+07	3.45314e+07	3.34585e+07	3.50395e+07	3.64261e+07	1.32542	0.0021645	0.00435589	0.535651	0.900636	Up
MP9939	#N/A	#N/A	2.04111e+06	2.00129e+06	2.01966e+06	2.43318e+06	2.10596e+06	2.14633e+06	4.76915e+06	3.87283e+06	3.80187e+06	3.99879e+06	3.45737e+06	3.84271e+06	1.28204	0.0021645	0.00435589	0.536903	0.897266	Up
MP3557	#N/A	C10765	3.942e+07	3.8539e+07	4.10222e+07	4.36302e+07	3.9229e+07	3.9789e+07	7.75043e+07	7.08223e+07	7.86771e+07	7.3926e+07	7.20982e+07	7.6968e+07	1.33683	0.0021645	0.00435589	0.536959	0.897116	Up
MP5122	#N/A	#N/A	7.95701e+07	7.86992e+07	7.81503e+07	7.96532e+07	7.84945e+07	7.94492e+07	1.38355e+08	1.49761e+08	1.44914e+08	1.39705e+08	1.55681e+08	1.52903e+08	1.33705	0.0021645	0.00435589	0.53785	0.894725	Up
MP6580	#N/A	#N/A	8.13961e+06	8.65943e+06	8.3179e+06	8.75056e+06	9.15449e+06	9.0353e+06	1.64942e+07	1.57012e+07	1.63062e+07	1.55722e+07	1.57065e+07	1.61284e+07	1.34305	0.0021645	0.00435589	0.54278	0.881561	Up
MP8304	#N/A	#N/A	2.14487e+08	2.26831e+08	2.17077e+08	2.24273e+08	2.34078e+08	2.40135e+08	4.30392e+08	4.0075e+08	4.22958e+08	3.96456e+08	4.19062e+08	4.15902e+08	1.34086	0.0021645	0.00435589	0.545915	0.873253	Up
MP3242	#N/A	#N/A	1.93487e+07	1.98449e+07	1.82594e+07	1.98036e+07	1.88952e+07	1.91907e+07	3.45338e+07	3.46823e+07	3.42331e+07	3.57687e+07	3.63228e+07	3.55439e+07	1.34465	0.0021645	0.00435589	0.546427	0.871898	Up
MP4123	HMDB0060374	C05831	1.26085e+07	1.27713e+07	1.27565e+07	1.26077e+07	1.23547e+07	1.30438e+07	2.05055e+07	2.40292e+07	2.46867e+07	2.37554e+07	2.3869e+07	2.13934e+07	1.32036	0.0021645	0.00435589	0.550802	0.860394	Up
MP3782	#N/A	#N/A	1.09835e+07	1.08127e+07	1.12372e+07	1.13927e+07	1.17131e+07	10210407	2.02369e+07	1.95135e+07	1.85662e+07	1.98832e+07	2.18439e+07	2.02833e+07	1.32963	0.0021645	0.00435589	0.551412	0.858798	Up
MP9273	#N/A	#N/A	5.46316e+06	5.06604e+06	5.46421e+06	4.79903e+06	5.65964e+06	5.81172e+06	7.71746e+06	1.04904e+07	1.03871e+07	9.12633e+06	1.06076e+07	1.01257e+07	1.27297	0.0021645	0.00435589	0.551946	0.857401	Up
MN6906	#N/A	#N/A	1.44671e+06	1.55438e+06	1.54221e+06	1.53202e+06	1.59647e+06	1.62241e+06	2.67561e+06	2.67438e+06	2.80094e+06	2.88318e+06	2.82317e+06	2.95582e+06	1.33771	0.0021645	0.00435589	0.552796	0.855182	Up
MN4681	HMDB0010731	C22001	1.28804e+06	1.47773e+06	1.44148e+06	1.52666e+06	1.45726e+06	1.40723e+06	2.65799e+06	2.68268e+06	2.50091e+06	2.45529e+06	2.661e+06	2.4522e+06	1.33326	0.0021645	0.00435589	0.557973	0.841734	Up
MP3048	HMDB0000134	C00122	8.08099e+07	7.86348e+07	8.08312e+07	8.34501e+07	7.82474e+07	7.77015e+07	1.43422e+08	1.41521e+08	1.47582e+08	1.41102e+08	1.46041e+08	137063936	1.34394	0.0021645	0.00435589	0.559889	0.836788	Up
MN5676	HMDB0036616	C10522	536011	518612	479788	472803	457150	454065	855849	810971	831888	932064	832006	930871	1.3192	0.0021645	0.00435589	0.561923	0.831557	Up
MP3376	HMDB0000148	C00025	6.47465e+08	6.9913e+08	7.15108e+08	7.37595e+08	7.1582e+08	7.09306e+08	1228459520	1215783512	1225622791	1245974763	1275149367	1278979130	1.34299	0.0021645	0.00435589	0.565521	0.822348	Up
MP4367	HMDB0247961	#N/A	1.35238e+07	1.32735e+07	1.38831e+07	1.43029e+07	1.32449e+07	1.3805e+07	2.35172e+07	2.47143e+07	2.38749e+07	2.47192e+07	2.4584e+07	2.35983e+07	1.34436	0.0021645	0.00435589	0.565715	0.821852	Up
MP9075	HMDB0001173	C00170	5.09445e+06	5.06649e+06	5.50148e+06	5.35966e+06	5.34295e+06	5.36344e+06	9.43755e+06	9.69617e+06	8.82706e+06	9.21948e+06	8.65393e+06	9.7662e+06	1.33275	0.0021645	0.00435589	0.570652	0.809317	Up
MP10318	#N/A	#N/A	850563	942161	841161	672736	731868	660200	1.54886e+06	1.57751e+06	1.45554e+06	964268	1.57428e+06	1.10074e+06	1.13613	0.0021645	0.00435589	0.571534	0.807089	Up
MN763	HMDB0001429	C00009	9242923886	9063205775	9473469589	9249279827	9360168326	9517753802	16862442589	16367360105	16924993030	16140471435	16307905381	14745257017	1.33433	0.0021645	0.00435589	0.574296	0.800134	Up
MP15481	HMDB0010382	C04230	4.43221e+07	4.85774e+07	4.74624e+07	4.77945e+07	4.91334e+07	5.05038e+07	8.48478e+07	7.91635e+07	8.36916e+07	8.00101e+07	8.74351e+07	8.21751e+07	1.33669	0.0021645	0.00435589	0.578686	0.789148	Up
MP10222	#N/A	#N/A	3.47597e+06	2.60048e+06	3.10271e+06	3.06068e+06	3.25989e+06	3.25974e+06	5.70439e+06	4.4708e+06	5.8424e+06	5.38907e+06	5.54714e+06	5.36804e+06	1.28358	0.0021645	0.00435589	0.580396	0.784891	Up
MN2350	HMDB0000225	C00322	7.84284e+06	8.41341e+06	8.42737e+06	9.11458e+06	8.23155e+06	8.25204e+06	1.51516e+07	1.28441e+07	1.427e+07	1.44025e+07	1.46172e+07	1.47856e+07	1.32431	0.0021645	0.00435589	0.584189	0.775492	Up
MP8670	#N/A	#N/A	7.44409e+06	7.41701e+06	7.10293e+06	6.01989e+06	7.47841e+06	7.12166e+06	1.19645e+07	1.19519e+07	1.22092e+07	1.02787e+07	1.26292e+07	1.36707e+07	1.28558	0.0021645	0.00435589	0.585716	0.771728	Up
MP8659	#N/A	#N/A	1.42086e+06	1.44239e+06	1.37712e+06	1.44834e+06	1.45588e+06	1.30151e+06	2.69528e+06	2.13624e+06	2.43824e+06	2.10989e+06	2.45155e+06	2.54377e+06	1.28822	0.0021645	0.00435589	0.587556	0.767202	Up
MP16182	HMDB0010384	C04230	3.82075e+06	3.53127e+06	3.50106e+06	3.50012e+06	3.28242e+06	3.83138e+06	6.27656e+06	6.23498e+06	5.96718e+06	6.39127e+06	5.9234e+06	5.72015e+06	1.33005	0.0021645	0.00435589	0.587919	0.766311	Up
MN2866	HMDB0304632	C00031	2.93335e+07	3.01661e+07	3.05284e+07	5.28021e+07	2.85452e+07	5.91386e+07	6.1086e+07	6.54669e+07	6.55001e+07	6.49095e+07	6.42364e+07	7.03559e+07	1.11768	0.0021645	0.00435589	0.588714	0.76436	Up
MN11978	#N/A	#N/A	2.77011e+06	2.69319e+06	2.77705e+06	2.75124e+06	2.87001e+06	2.78946e+06	4.57271e+06	4.62662e+06	4.81198e+06	4.62241e+06	4.74345e+06	4.82586e+06	1.34475	0.0021645	0.00435589	0.5904	0.760236	Up
MP4932	#N/A	#N/A	9.843e+06	1.12259e+07	1.01462e+07	1.02734e+07	1.09167e+07	1.11825e+07	1.797e+07	1.71685e+07	1.84315e+07	1.94579e+07	1.78455e+07	1.66726e+07	1.32304	0.0021645	0.00435589	0.59126	0.758134	Up
MP8669	#N/A	#N/A	2.89506e+06	2.83771e+06	2.96961e+06	3.40646e+06	2.91223e+06	3.02169e+06	5.17334e+06	5.02722e+06	4.91269e+06	5.41153e+06	4.99588e+06	4.92698e+06	1.3292	0.0021645	0.00435589	0.592584	0.754909	Up
MN2702	HMDB0000072	C00417	1.37628e+08	1.45543e+08	1.32329e+08	1.18466e+08	152780886	1.24795e+08	2.19761e+08	2.43502e+08	240725759	2.17233e+08	2.16831e+08	2.26796e+08	1.31041	0.0021645	0.00435589	0.594602	0.750004	Up
MP9781	#N/A	#N/A	8.74752e+07	9.5292e+07	9.57799e+07	9.52216e+07	102459592	1.00534e+08	170259361	159258410	1.70386e+08	1.44446e+08	1.62319e+08	1.61658e+08	1.31936	0.0021645	0.00435589	0.595627	0.747518	Up
MP7989	HMDB0006221	C19962	3.83985e+06	3.86043e+06	3.72191e+06	3.2911e+06	3.64772e+06	3.54927e+06	5.84606e+06	6.37081e+06	6.33435e+06	5.28645e+06	6.46174e+06	6.45099e+06	1.30273	0.0021645	0.00435589	0.596192	0.746152	Up
MN2326	#N/A	#N/A	5.14125e+06	5.09957e+06	5.12773e+06	4.74367e+06	5.76029e+06	4.7577e+06	8.21166e+06	8.22615e+06	9.35468e+06	8.28431e+06	8.15233e+06	8.93894e+06	1.31363	0.0021645	0.00435589	0.59862	0.740288	Up
MN11089	#N/A	#N/A	2.61538e+06	2.75583e+06	2.92231e+06	2.79648e+06	3.01992e+06	2.63226e+06	4.43468e+06	4.76355e+06	4.70563e+06	4.6343e+06	4.8784e+06	4.23159e+06	1.32257	0.0021645	0.00435589	0.605544	0.723695	Up
MP12824	#N/A	#N/A	2.5971e+06	2.72051e+06	2.76655e+06	2.79303e+06	3.28211e+06	3.16147e+06	4.75272e+06	4.202e+06	5.039e+06	4.33524e+06	5.03021e+06	5.03186e+06	1.28335	0.0021645	0.00435589	0.610079	0.712931	Up
MN3626	HMDB0031159	#N/A	6.14722e+06	5.50081e+06	5.89023e+06	6.20912e+06	5.56863e+06	5.60495e+06	9.93006e+06	8.91054e+06	8.99251e+06	9.84367e+06	9.27319e+06	9.93266e+06	1.32271	0.0021645	0.00435589	0.613913	0.703895	Up
MP5580	HMDB0000212	C20328	6.5418e+07	6.95491e+07	7.20845e+07	7.15474e+07	6.90617e+07	7.11747e+07	1.12428e+08	1.13288e+08	1.13084e+08	1.11265e+08	1.13941e+08	1.16504e+08	1.34392	0.0021645	0.00435589	0.615473	0.700231	Up
MN3158	HMDB0011745	C02712	1.70571e+06	1.77548e+06	1.89517e+06	1.79148e+06	2.02039e+06	1.89568e+06	3.07516e+06	3.08373e+06	2.87926e+06	2.92565e+06	2.85867e+06	3.15758e+06	1.32597	0.0021645	0.00435589	0.616455	0.697933	Up
MP4545	#N/A	#N/A	4.27823e+06	3.6602e+06	4.19884e+06	3.85407e+06	4.4217e+06	3.88988e+06	6.41046e+06	6.40701e+06	6.2676e+06	6.91693e+06	7.03433e+06	6.28334e+06	1.31518	0.0021645	0.00435589	0.618085	0.694122	Up
MP2738	#N/A	#N/A	9.70735e+06	9.94084e+06	9.95855e+06	1.00084e+07	9.87751e+06	9.36865e+06	1.54595e+07	1.53538e+07	1.5887e+07	1.5895e+07	1.58333e+07	1.60992e+07	1.34473	0.0021645	0.00435589	0.622687	0.68342	Up
MN2189	#N/A	#N/A	8.14348e+06	5.19239e+06	8.4499e+06	8.22886e+06	8.32548e+06	8.20282e+06	1.27498e+07	12332826	1.21345e+07	12213113	1.22421e+07	1.2269e+07	1.26915	0.0021645	0.00435589	0.629457	0.667819	Up
MP10001	#N/A	#N/A	2.92329e+06	2.62324e+06	2.52631e+06	2.81476e+06	2.87101e+06	2.51762e+06	4.54619e+06	4.43872e+06	4.51134e+06	4.23414e+06	4.09839e+06	3.91904e+06	1.30836	0.0021645	0.00435589	0.63214	0.661683	Up
MP2914	#N/A	#N/A	1.05481e+08	1.16422e+08	1.07658e+08	1.06439e+08	1.07658e+08	1.11465e+08	1.75093e+08	1.74102e+08	1.67913e+08	1.66875e+08	1.7677e+08	1.7345e+08	1.34001	0.0021645	0.00435589	0.633457	0.658682	Up
MN4291	#N/A	#N/A	1.7248e+07	1.78298e+07	1.75602e+07	1.81111e+07	1.72676e+07	1.75262e+07	2.87156e+07	2.79873e+07	2.70956e+07	2.7232e+07	2.79201e+07	2.76072e+07	1.34427	0.0021645	0.00435589	0.633672	0.658193	Up
MN6211	#N/A	C06376	6.79909e+06	6.41126e+06	6.09342e+06	6.56045e+06	6.89739e+06	6.47328e+06	1.11081e+07	1.02524e+07	9.82241e+06	9.75987e+06	1.02519e+07	1.06538e+07	1.3227	0.0021645	0.00435589	0.634371	0.656602	Up
MP10080	HMDB0249033	#N/A	1.20525e+06	1.13143e+06	1.40757e+06	1.21744e+06	1.26435e+06	1.33899e+06	1.9101e+06	1.95353e+06	2.19952e+06	1.9391e+06	1.99207e+06	1.89041e+06	1.30316	0.0021645	0.00435589	0.636533	0.651692	Up
MP3943	#N/A	#N/A	3.507e+08	3.84548e+08	3.59286e+08	355515447	3.60633e+08	3.76018e+08	5.78394e+08	5.68038e+08	5.62676e+08	556794042	572282341	5.63774e+08	1.34303	0.0021645	0.00435589	0.642777	0.63761	Up
MN6449	#N/A	#N/A	1.83891e+06	1.73859e+06	1.60183e+06	1.7317e+06	1.68001e+06	1.67391e+06	2.55317e+06	2.94976e+06	2.38682e+06	2.61273e+06	2.87507e+06	2.57358e+06	1.28886	0.0021645	0.00435589	0.643526	0.63593	Up
MN1607	#N/A	#N/A	1.90248e+07	1.92652e+07	1.87883e+07	2.06202e+07	2.00155e+07	2.03533e+07	2.90637e+07	2.98821e+07	3.14125e+07	3.03855e+07	3.05623e+07	3.03185e+07	1.33773	0.0021645	0.00435589	0.650062	0.62135	Up
MP4305	#N/A	#N/A	3.67021e+06	3.87793e+06	3.57142e+06	3.78419e+06	3.76567e+06	3.99979e+06	5.82522e+06	5.9574e+06	5.80031e+06	5.24771e+06	6.00625e+06	5.91367e+06	1.32239	0.0021645	0.00435589	0.652341	0.616302	Up
MP4615	#N/A	#N/A	6.29705e+07	6.73989e+07	6.63914e+07	6.41472e+07	6.98278e+07	6.59325e+07	1.07383e+08	9.79797e+07	1.04302e+08	9.9361e+07	9.38754e+07	1.0189e+08	1.3231	0.0021645	0.00435589	0.655876	0.608504	Up
MN5120	#N/A	#N/A	1.21995e+08	1.18957e+08	1.18967e+08	124675854	1.25191e+08	1.26318e+08	1.955e+08	1.86741e+08	1.79141e+08	1.80135e+08	1.85259e+08	1.88265e+08	1.3365	0.0021645	0.00435589	0.660158	0.599117	Up
MP3339	#N/A	#N/A	4.97476e+07	5.14048e+07	5.13278e+07	4.9973e+07	5.02042e+07	4.96001e+07	7.65973e+07	7.59663e+07	7.34184e+07	7.58765e+07	7.75571e+07	7.66594e+07	1.34473	0.0021645	0.00435589	0.662737	0.593493	Up
MP7760	#N/A	#N/A	2.65517e+06	2.71494e+06	2.47134e+06	2.39068e+06	2.71298e+06	2.7868e+06	3.64076e+06	4.02997e+06	3.98332e+06	3.76185e+06	4.04542e+06	4.16393e+06	1.31013	0.0021645	0.00435589	0.665894	0.586635	Up
MP6644	HMDB0014917	C05079	724956	2.94804e+06	92149.5	3.49115e+06	3.46686e+06	3.05903e+06	4.28374e+06	5.35993e+06	5.3472e+06	5.10422e+06	5.11901e+06	4.20958e+06	1.06269	0.00235994	0.00471989	0.468405	1.09417	Up
MP8756	HMDB0000153	C05141	1.54498e+06	1.44492e+06	1.50631e+06	1.32765e+06	1.44754e+06	533275	2.07343e+06	1.93935e+06	1.9881e+06	1.80976e+06	1.81571e+06	2.24305e+06	1.05533	0.0026046	0.00513784	0.657545	0.604837	Up
MN9878	#N/A	#N/A	3.2757e+07	5.23587e+07	2.85785e+07	4.57856e+07	5.65413e+07	2.81342e+07	7.41631e+07	4.59265e+07	1.10582e+08	1.38091e+08	8.79695e+07	1.16114e+08	1.03733	0.00345403	0.00670123	0.426215	1.23035	Up
MN9240	#N/A	#N/A	2.18895e+07	1.70162e+07	1.74984e+07	1.64943e+07	1.41656e+07	2.07496e+07	2.70402e+07	4.43317e+07	3.09393e+07	2.69624e+07	2.34609e+07	2.84255e+07	1.03741	0.00347502	0.00673187	0.59513	0.748724	Up
MP8146	#N/A	#N/A	1.71326e+06	1.138e+06	1.60268e+06	1.5866e+06	1.12926e+06	1.43401e+06	2.94364e+06	1.95035e+06	2.14371e+06	1.95158e+06	2.26062e+06	1.76761e+06	1.02795	0.00400018	0.00769776	0.660943	0.597403	Up
MP5182	HMDB0038046	#N/A	1.87364e+06	7.0375e+06	1.73485e+06	1.05604e+06	1.11106e+06	2.09729e+06	1.58169e+07	1.42993e+07	1.72828e+07	1.46994e+07	2.46351e+06	1.53918e+07	1.10506	0.004329	0.00821433	0.186488	2.42285	Up
MN3015	#N/A	#N/A	959192	773513	852271	838143	852732	732513	4.81017e+06	860496	5.54269e+06	4.65695e+06	4.86951e+06	5.65774e+06	1.13328	0.004329	0.00821433	0.189728	2.39799	Up
MN3349	#N/A	C03233	237058	89618.8	237499	109211	215528	88217.3	507925	184329	366697	527409	355343	315187	1.00622	0.00536141	0.0101436	0.432955	1.20771	Up
MP3204	#N/A	#N/A	3.96287e+07	2.49042e+07	2.01924e+07	2.91915e+07	4.54668e+07	3.63483e+07	5.41565e+07	5.8846e+07	5.52839e+07	4.7461e+07	3.62841e+07	5.01912e+07	1.00133	0.00571733	0.0108013	0.647641	0.626734	Up
MN1553	#N/A	#N/A	1.87293e+06	3.33659e+06	1.364e+06	3.11277e+06	1.43652e+06	2.8779e+06	2.048e+06	5.99104e+06	5.86832e+06	6.67173e+06	5.94397e+06	6.14911e+06	1.0585	0.0151515	0.0268623	0.428521	1.22256	Up
MP5694	#N/A	#N/A	3.40969e+06	3.35159e+06	3.66139e+06	3.7052e+06	3.60538e+06	3.45816e+06	6.51467e+06	3.46591e+06	6.23366e+06	5.87029e+06	6.35703e+06	6.48408e+06	1.12144	0.0151515	0.0268623	0.606758	0.720808	Up
MP8175	#N/A	#N/A	722263	516506	754584	655475	725020	752506	3.04824e+06	2.81338e+06	3.22245e+06	670062	1.85405e+06	3.0816e+06	1.08614	0.025974	0.0438883	0.2809	1.83187	Up
MN4948	#N/A	#N/A	400554	1.23823e+06	645885	1.32344e+06	453530	1.22067e+06	3.50916e+06	465632	3.57547e+06	3.50357e+06	3.48848e+06	3.62925e+06	1.05483	0.025974	0.0438883	0.290691	1.78244	Up
MN6179	#N/A	#N/A	274894	268077	38471.3	160410	48518.1	108033	924778	991034	1.16318e+06	39534.4	1.1179e+06	1.10721e+06	1.07161	0.0411255	0.0675522	0.168126	2.57239	Up
MP17411	#N/A	#N/A	27048.9	40972.3	255513	97201.7	193221	244449	997175	951407	851684	37919.2	1.11242e+06	932203	1.06671	0.0411255	0.0675522	0.175802	2.50798	Up
MN6990	HMDB0061659	#N/A	6.60503e+06	6.70048e+06	6.54583e+06	6.09383e+06	7.93447e+06	6.62316e+06	6.45315e+06	1.48599e+07	1.65322e+07	1.53508e+07	1.5688e+07	1.65963e+07	1.11762	0.0411255	0.0675522	0.473825	1.07757	Up
MN2711	HMDB0000893	C08278	8.76629e+06	8.16057e+06	8.37612e+06	9.0751e+06	9.49925e+06	8.65959e+06	5.62948e+06	5.87116e+06	5.62185e+06	6.74124e+06	5.03775e+06	6.05602e+06	1.28236	2.16965e-06	0.000203397	1.50288	-0.58773	Down
MP17412	HMDB0038848	C12627	3.7363e+06	4.29209e+06	3.88775e+06	4.03438e+06	4.50802e+06	4.514e+06	2.69397e+06	2.72151e+06	2.80217e+06	2.46028e+06	2.93242e+06	2.86335e+06	1.27973	2.58985e-06	0.000203397	1.5159	-0.600177	Down
MP6709	#N/A	#N/A	4.9766e+06	5.08189e+06	4.92521e+06	6.87862e+06	5.94225e+06	6.39856e+06	2.75531e+06	1.75581e+06	1.2495e+06	861454	752157	1.11528e+06	1.27876	2.75649e-06	0.000203397	4.02887	-2.01038	Down
MN5522	#N/A	#N/A	3.6798e+07	5.20384e+07	4.01736e+07	4.51024e+07	4.80064e+07	3.56941e+07	2.85895e+07	2.4539e+07	2.27389e+07	2.4711e+07	2.61714e+07	2.27594e+07	1.21153	7.43686e-05	0.00128509	1.72439	-0.78609	Down
MP2624	HMDB0001369	C04281	1.12108e+08	1.07287e+08	1.71437e+08	153814806	1.1199e+08	1.34893e+08	4.3159e+07	4.37862e+07	6.6477e+07	5.57403e+07	4.20564e+07	7.4728e+07	1.20963	7.74846e-05	0.00129867	2.4284	-1.28001	Down
MP8218	#N/A	#N/A	1.83835e+06	1.68877e+06	1.73297e+06	1.81424e+06	1.89197e+06	1.54389e+06	1.14158e+06	72119.2	843232	1.05912e+06	757145	830351	1.1913	0.000142407	0.00196339	2.23452	-1.15997	Down
MN6552	#N/A	#N/A	281159	363651	189994	299093	189398	189994	10168.3	15640	113086	22361.4	19633.2	113086	1.17546	0.000228635	0.0028768	5.14768	-2.36392	Down
MN6126	#N/A	#N/A	3.57032e+06	3.19717e+06	5.44473e+06	3.72869e+06	3.41031e+06	3.35137e+06	2.47047e+06	2.0462e+06	1.51996e+06	1.7161e+06	2.23456e+06	1.542e+06	1.13685	0.000575739	0.00435589	1.96912	-0.977553	Down
MN5286	#N/A	#N/A	3.12696e+08	294348464	1.89939e+08	2.5027e+08	2.93523e+08	4.62327e+08	111767975	1.48822e+08	7.38254e+07	2.01006e+08	1.30553e+08	1.29707e+08	1.06926	0.00210305	0.00435589	2.26611	-1.18022	Down
MN5093	#N/A	#N/A	573289	613077	601939	585958	550124	554649	19683.1	7604.49	5527.2	5311.64	5881.47	28206.4	1.34676	0.0021645	0.00435589	48.1765	-5.59026	Down
MN3727	#N/A	#N/A	7.50086e+06	7.49609e+06	7.53199e+06	7.69952e+06	6.87445e+06	6.80571e+06	194874	224174	306118	230359	325791	103684	1.34595	0.0021645	0.00435589	31.703	-4.98655	Down
MP3592	#N/A	#N/A	7.92636e+07	7.52104e+07	78595662	8.15674e+07	7.5057e+07	7.46083e+07	3.89623e+06	976078	2.35314e+06	3.42899e+06	3.99309e+06	3.37878e+06	1.34734	0.0021645	0.00435589	25.7569	-4.68689	Down
MP3312	HMDB0001257	C00315	8.76909e+07	8.60491e+07	8.42758e+07	9.25907e+07	8.94038e+07	9.0478e+07	1.59746e+07	1.57162e+07	1.49774e+07	1.49636e+07	1.39966e+07	1.4271e+07	1.34716	0.0021645	0.00435589	5.9009	-2.56094	Down
MN2051	HMDB0030886	C00303	1.73612e+08	1.72731e+08	1.71825e+08	1.66319e+08	1.81537e+08	1.74997e+08	3.19419e+07	2.94828e+07	3.21507e+07	2.76071e+07	3.06632e+07	3.19418e+07	1.34771	0.0021645	0.00435589	5.66427	-2.50189	Down
MP8547	HMDB0039521	#N/A	1.06782e+08	9.704e+07	9.71813e+07	9.94201e+07	1.00479e+08	9.47569e+07	2.26639e+07	2.25006e+07	2.06794e+07	2.05218e+07	2.11074e+07	1.9644e+07	1.34581	0.0021645	0.00435589	4.68591	-2.22833	Down
MN1663	HMDB0000026	C02642	2.34515e+08	2.3737e+08	2.377e+08	2.29153e+08	249978134	2.43179e+08	5.54776e+07	4.94023e+07	5.74806e+07	4.81213e+07	5.10211e+07	5.39322e+07	1.34709	0.0021645	0.00435589	4.53943	-2.18251	Down
MN8522	#N/A	#N/A	1.80925e+06	2.06852e+06	2.30965e+06	2.27639e+06	1.82258e+06	1.87632e+06	636566	287535	524060	364409	337602	586099	1.31755	0.0021645	0.00435589	4.445	-2.15218	Down
MP8249	HMDB0251377	C18499	2.46215e+06	2.54117e+06	2.55517e+06	2.54452e+06	2.48811e+06	2.42548e+06	700763	568652	602534	565929	539304	538680	1.34726	0.0021645	0.00435589	4.2711	-2.09461	Down
MN5704	#N/A	#N/A	3.65459e+07	36925615	3.58397e+07	3.64358e+07	3.83899e+07	3.69556e+07	9.01501e+06	8.6365e+06	8.76136e+06	8.85569e+06	8.41315e+06	8.6679e+06	1.34813	0.0021645	0.00435589	4.22338	-2.0784	Down
MP6254	#N/A	#N/A	3.69457e+07	3.34779e+07	3.79516e+07	3.87167e+07	4.03802e+07	3.44205e+07	9.23646e+06	9.69236e+06	8.8408e+06	8.46234e+06	9.26275e+06	9.27665e+06	1.3391	0.0021645	0.00435589	4.05125	-2.01837	Down
MP4850	#N/A	#N/A	7.2838e+06	7.04349e+06	8.23891e+06	7.17409e+06	8.42674e+06	7.51532e+06	2.45386e+06	4.05318e+06	1.67515e+06	1.26395e+06	1.10917e+06	1.0076e+06	1.29352	0.0021645	0.00435589	3.95076	-1.98213	Down
MP3341	HMDB0000641	C00064	8.71602e+08	9.43909e+08	9.90517e+08	9.86862e+08	9.911e+08	9.79809e+08	2.40182e+08	2.37103e+08	2.4282e+08	2.39821e+08	2.55926e+08	2.51098e+08	1.34418	0.0021645	0.00435589	3.92911	-1.9742	Down
MN1271	HMDB0254310	C01596	1.64997e+07	1.63398e+07	1.58649e+07	1.57817e+07	1.75443e+07	1.66875e+07	5.22713e+06	4.72737e+06	350028	4.80963e+06	4.96559e+06	5.19273e+06	1.32008	0.0021645	0.00435589	3.90615	-1.96575	Down
MN5683	#N/A	#N/A	3.43794e+06	3.45878e+06	3.98296e+06	4.2816e+06	4.05863e+06	3.78012e+06	1.23926e+06	1.49889e+06	1.24719e+06	312575	1.35592e+06	348844	1.29703	0.0021645	0.00435589	3.83163	-1.93796	Down
MP4741	#N/A	#N/A	1.86658e+07	1.84013e+07	1.84591e+07	1.8353e+07	1.82076e+07	1.79525e+07	4.67581e+06	5.14205e+06	4.5968e+06	4.90235e+06	4.58789e+06	4.87921e+06	1.34862	0.0021645	0.00435589	3.82292	-1.93468	Down
MP7585	#N/A	#N/A	370204	264790	407956	369901	394374	395519	147383	95600.7	56982.2	128072	108807	60206.6	1.28936	0.0021645	0.00435589	3.68937	-1.88337	Down
MN3732	#N/A	#N/A	3.50989e+07	3.67719e+07	3.62021e+07	3.73174e+07	3.6398e+07	3.62322e+07	1.06141e+07	1.06583e+07	1.04675e+07	1.10063e+07	1.06217e+07	1.09025e+07	1.34824	0.0021645	0.00435589	3.39223	-1.76223	Down
MP3948	#N/A	C10588	6.62585e+06	4.74848e+06	6.07426e+06	5.8825e+06	5.13542e+06	5.17947e+06	826125	565686	4.57772e+06	2.98826e+06	748024	851110	1.15596	0.0021645	0.00435589	3.1871	-1.67224	Down
MP4222	#N/A	#N/A	1.12406e+08	1.14033e+08	1.23801e+08	1.11271e+08	1.28522e+08	1.24236e+08	4.55493e+07	3.18916e+07	3.98198e+07	3.72653e+07	3.61183e+07	36273800	1.33652	0.0021645	0.00435589	3.1477	-1.6543	Down
MN2132	#N/A	#N/A	5.63314e+08	550040558	5.33915e+08	5.59893e+08	5.69071e+08	5.57304e+08	182289860	1.77068e+08	1.78122e+08	1.75272e+08	1.76884e+08	1.80139e+08	1.34799	0.0021645	0.00435589	3.11611	-1.63975	Down
MN6551	HMDB0033357	#N/A	4.24272e+06	4.1693e+06	4.33996e+06	4.54516e+06	4.48344e+06	4.13931e+06	1.33484e+06	1.38615e+06	1.42757e+06	1.42471e+06	1.35642e+06	1.45115e+06	1.34532	0.0021645	0.00435589	3.09276	-1.62889	Down
MN2505	#N/A	#N/A	925681408	9.23773e+08	9.0729e+08	9.35541e+08	9.42372e+08	9.42132e+08	3.09965e+08	3.02549e+08	2.98596e+08	2.99936e+08	3.03003e+08	301582967	1.34866	0.0021645	0.00435589	3.07154	-1.61896	Down
MP10679	#N/A	C10067	2.05911e+06	2.12652e+06	1.85767e+06	1.72609e+06	2.15424e+06	1.87952e+06	440609	1.3215e+06	345787	397287	278855	1.07469e+06	1.2259	0.0021645	0.00435589	3.05882	-1.61297	Down
MP2794	HMDB0000168	C00152	6.16822e+08	6.40909e+08	6.83264e+08	6.7084e+08	6.81179e+08	6.65647e+08	2.18956e+08	2.11204e+08	2.1796e+08	2.12707e+08	2.29366e+08	2.23221e+08	1.345	0.0021645	0.00435589	3.01402	-1.59169	Down
MN1576	HMDB0246561	C01877	4.30104e+07	6.62068e+07	4.23737e+07	4.14165e+07	6.55475e+07	4.37999e+07	1.4266e+07	1.47581e+07	2.35578e+07	1.34213e+07	1.41847e+07	2.17606e+07	1.2094	0.0021645	0.00435589	2.96576	-1.5684	Down
MP9664	HMDB0029365	C02717	1.15247e+07	1.10219e+07	1.1024e+07	1.17295e+07	1.09267e+07	1.21668e+07	3.9458e+06	4.01885e+06	4.23329e+06	3.90822e+06	3.5929e+06	4.09535e+06	1.34328	0.0021645	0.00435589	2.87436	-1.52324	Down
MP5823	#N/A	#N/A	1.71964e+07	1.57924e+07	1.78349e+07	1.78729e+07	1.88517e+07	1.71682e+07	5.9112e+06	6.29285e+06	6.10772e+06	5.88799e+06	6.27616e+06	6.1021e+06	1.33992	0.0021645	0.00435589	2.86283	-1.51744	Down
MP9403	#N/A	#N/A	5.09878e+06	6.43649e+06	5.10114e+06	5.76043e+06	5.7165e+06	4.68213e+06	1.7952e+06	2.39113e+06	1.9347e+06	2.02595e+06	1.99132e+06	1.5187e+06	1.30822	0.0021645	0.00435589	2.81337	-1.4923	Down
MN4995	#N/A	#N/A	1.98644e+06	1.95587e+06	2.07587e+06	2.18035e+06	2.1879e+06	2.03674e+06	700416	734163	790369	859102	764722	724790	1.34089	0.0021645	0.00435589	2.7163	-1.44164	Down
MN4596	#N/A	#N/A	6.70542e+07	6.58566e+07	6.78518e+07	70663037	6.9047e+07	6.58466e+07	2.51411e+07	2.59992e+07	2.59142e+07	2.50469e+07	2.66655e+07	2.5247e+07	1.34669	0.0021645	0.00435589	2.6382	-1.39956	Down
MN2593	HMDB0000216	C00547	2.77611e+07	2.68746e+07	2.7894e+07	2.93272e+07	2.86759e+07	2.6948e+07	1.03992e+07	1.13904e+07	1.08889e+07	1.11089e+07	1.13022e+07	1.06042e+07	1.34503	0.0021645	0.00435589	2.54941	-1.35017	Down
MN2208	#N/A	#N/A	1.54614e+07	1.48207e+07	1.50589e+07	1.56501e+07	1.55261e+07	1.51799e+07	6.00551e+06	6.30864e+06	5.76757e+06	6.06359e+06	6.47005e+06	5.92273e+06	1.34701	0.0021645	0.00435589	2.50963	-1.32748	Down
MN3253	HMDB0002123	C16361	1128247113	1075827681	1121653246	1192261617	1184424893	1116868112	5.28826e+08	4.96806e+08	4.78128e+08	5.33098e+08	5.06305e+08	4.84038e+08	1.34228	0.0021645	0.00435589	2.25267	-1.17164	Down
MN1901	#N/A	#N/A	4.33194e+07	4.11436e+07	4.31535e+07	4.63996e+07	4.43047e+07	4.39694e+07	1.8869e+07	2.00459e+07	1.95254e+07	1.93818e+07	2.09369e+07	1.91212e+07	1.3424	0.0021645	0.00435589	2.22506	-1.15384	Down
MN2862	#N/A	#N/A	3.48423e+08	337099579	3.50213e+08	3.68715e+08	3.66202e+08	3.50989e+08	1.59593e+08	1.61891e+08	1.54478e+08	1.56323e+08	1.63845e+08	1.57606e+08	1.34465	0.0021645	0.00435589	2.22456	-1.15352	Down
MP3050	HMDB0014966	C06454	1.41171e+08	1.27524e+08	1.28395e+08	1.44373e+08	1.315e+08	1.43823e+08	6.74247e+07	6.19198e+07	6.29494e+07	6.45378e+07	6.13153e+07	5.70142e+07	1.33407	0.0021645	0.00435589	2.17716	-1.12245	Down
MP1479	HMDB0303243	#N/A	1098966852	1015440439	1037014839	1131600547	1047636323	1105328850	5.46263e+08	4.90288e+08	5.00345e+08	472842177	4.88108e+08	4.85546e+08	1.33996	0.0021645	0.00435589	2.15727	-1.10921	Down
MP4571	#N/A	#N/A	3.06728e+07	3.19941e+07	3.23805e+07	2.89953e+07	3.04574e+07	2.98758e+07	1.48883e+07	1.45166e+07	1.40072e+07	1.40076e+07	1.46988e+07	1.40688e+07	1.34187	0.0021645	0.00435589	2.13925	-1.09711	Down
MP5768	#N/A	#N/A	8.97565e+06	9.9603e+06	9.35933e+06	9.26387e+06	1.02228e+07	9.14299e+06	4.59998e+06	4.35048e+06	4.58701e+06	4.54552e+06	4.53301e+06	4.14857e+06	1.33724	0.0021645	0.00435589	2.12688	-1.08874	Down
MP4917	#N/A	#N/A	4.17229e+06	4.31419e+06	3.93035e+06	4.15156e+06	4.19004e+06	3.93303e+06	2.08503e+06	1.91101e+06	2.00518e+06	2.02644e+06	1.71948e+06	1.97851e+06	1.33988	0.0021645	0.00435589	2.10576	-1.07434	Down
MN1387	HMDB0000167	C00188	1.50782e+07	1.54831e+07	1.41108e+07	1.36669e+07	1.65837e+07	1.65268e+07	8.42747e+06	5.97815e+06	8.33264e+06	5.66347e+06	6.55395e+06	8.52998e+06	1.29587	0.0021645	0.00435589	2.10298	-1.07244	Down
MP6306	#N/A	#N/A	4.62175e+08	5.05653e+08	493300222	4.56692e+08	5.19476e+08	4.69639e+08	2.58738e+08	2.20321e+08	2.39322e+08	2.53258e+08	2.06228e+08	2.34755e+08	1.33082	0.0021645	0.00435589	2.05783	-1.04112	Down
MP10621	#N/A	#N/A	2.16541e+06	2.08377e+06	2.05542e+06	2.24251e+06	2.14915e+06	2.32887e+06	1.30609e+06	1.34365e+06	1.17007e+06	70745.2	1.12978e+06	1.39196e+06	1.15859	0.0021645	0.00435589	2.03127	-1.02238	Down
MN3890	#N/A	C16919	4.64822e+06	4.59922e+06	4.78371e+06	4.6037e+06	4.73481e+06	4.76715e+06	1.82424e+06	1.28076e+06	1.17366e+06	3.24638e+06	3.20641e+06	3.12948e+06	1.18687	0.0021645	0.00435589	2.02994	-1.02144	Down
MP6465	#N/A	#N/A	1.77504e+07	1.89716e+07	1.80906e+07	1.94808e+07	2.01456e+07	1.84705e+07	9.56167e+06	8.73305e+06	9.29519e+06	9.34703e+06	9.22148e+06	9.56317e+06	1.3383	0.0021645	0.00435589	2.02632	-1.01886	Down
MP5000	HMDB0001370	C00666	2.30799e+07	2.48074e+07	2.56221e+07	2.53864e+07	2.42003e+07	2.45131e+07	1.21672e+07	1.18259e+07	1.20031e+07	1.24234e+07	1.20272e+07	1.37449e+07	1.33935	0.0021645	0.00435589	1.98957	-0.992455	Down
MN2354	HMDB0002441	#N/A	8.21195e+06	9.39038e+06	8.82686e+06	1.05849e+07	9.92833e+06	8.47639e+06	4.90498e+06	4.43965e+06	4.64254e+06	4.39206e+06	5.07388e+06	4.46873e+06	1.30348	0.0021645	0.00435589	1.98478	-0.988982	Down
MP7304	#N/A	#N/A	1.1886e+07	1.36829e+07	1.25876e+07	1.38984e+07	1.40183e+07	1.38875e+07	6.79096e+06	6.80106e+06	6.70037e+06	8.41511e+06	6.45865e+06	6.26504e+06	1.31337	0.0021645	0.00435589	1.92996	-0.948574	Down
MN2766	HMDB0000402	C02504	4.01682e+06	4.02705e+06	4.00804e+06	4.1296e+06	3.99412e+06	3.68696e+06	2.18634e+06	2.07352e+06	2.12795e+06	1.98417e+06	1.94064e+06	2.05259e+06	1.34004	0.0021645	0.00435589	1.92982	-0.948464	Down
MN8909	#N/A	#N/A	2.75582e+06	2.61129e+06	2.61905e+06	2.7153e+06	2.743e+06	2.6224e+06	1.29133e+06	1.41137e+06	1.45044e+06	1.48394e+06	1.39949e+06	1.39186e+06	1.34317	0.0021645	0.00435589	1.90627	-0.930753	Down
MN6842	HMDB0000288	C00105	1.64765e+07	1.7275e+07	1.7188e+07	1.57032e+07	1.67322e+07	1.60888e+07	8.70723e+06	8.31958e+06	9.07929e+06	9.32176e+06	8.69215e+06	8.59466e+06	1.33997	0.0021645	0.00435589	1.88683	-0.915966	Down
MN1843	#N/A	#N/A	2.09117e+07	1.98211e+07	2.09963e+07	22990944	2.10321e+07	2.12756e+07	1.09464e+07	1.12416e+07	1.10531e+07	1.11475e+07	1.16586e+07	1.14941e+07	1.33645	0.0021645	0.00435589	1.88074	-0.911304	Down
MN1687	HMDB0000191	C00049	3.71033e+08	3.87779e+08	3.71521e+08	3.96009e+08	4.07244e+08	3.99211e+08	2.2354e+08	2.1116e+08	2.0303e+08	2.05326e+08	2.11656e+08	1.9776e+08	1.33876	0.0021645	0.00435589	1.86255	-0.897282	Down
MN2802	HMDB0028838	#N/A	4.87581e+06	4.60537e+06	4.89441e+06	4.75719e+06	4.20714e+06	4.81826e+06	3.08388e+06	2.45197e+06	2.49634e+06	2.52564e+06	2.43551e+06	2.28511e+06	1.31535	0.0021645	0.00435589	1.843	-0.882056	Down
MN5703	HMDB0000133	C00387	4.83644e+07	5.01851e+07	4.68975e+07	4.63292e+07	5.52358e+07	4.72768e+07	2.62229e+07	2.50724e+07	3.11839e+07	2.53803e+07	2.6621e+07	2.61146e+07	1.31432	0.0021645	0.00435589	1.83249	-0.873805	Down
MP2623	HMDB0000267	C01879	5.46019e+08	6.04288e+08	6.20809e+08	6.27555e+08	6.18552e+08	6.13333e+08	3.16155e+08	3.24542e+08	3.40759e+08	3.33625e+08	3.49419e+08	3.36619e+08	1.33355	0.0021645	0.00435589	1.81426	-0.859384	Down
MP7057	#N/A	#N/A	1.83147e+07	1.86169e+07	1.80099e+07	1.87069e+07	1.87632e+07	1.67018e+07	9.32381e+06	1.01604e+07	1.00306e+07	9.37269e+06	1.04884e+07	1.08465e+07	1.33328	0.0021645	0.00435589	1.81184	-0.857457	Down
MP6474	#N/A	#N/A	1.64863e+06	1.92437e+06	1.57505e+06	1.73749e+06	1.69333e+06	1.71838e+06	773221	964328	1.04463e+06	906507	992282	1.00437e+06	1.3074	0.0021645	0.00435589	1.81119	-0.856941	Down
MP7764	HMDB0028913	#N/A	1.34599e+07	1.45848e+07	1.47349e+07	1.42666e+07	1.29108e+07	1.39808e+07	7.82199e+06	7.9974e+06	7.81613e+06	7.47001e+06	7.92008e+06	7.43384e+06	1.33385	0.0021645	0.00435589	1.80669	-0.853349	Down
MN2759	#N/A	#N/A	1.03975e+08	1.05668e+08	1.05079e+08	1.07724e+08	1.07349e+08	1.05629e+08	6.0008e+07	5.89864e+07	6.12604e+07	5.78896e+07	5.73675e+07	5.76143e+07	1.34699	0.0021645	0.00435589	1.79942	-0.847535	Down
MP9243	HMDB0242634	#N/A	1.27765e+07	1.24959e+07	1.08713e+07	1.18099e+07	1.33054e+07	1.15473e+07	7.25633e+06	6.55947e+06	6.35435e+06	7.11686e+06	6.68686e+06	6.53699e+06	1.31516	0.0021645	0.00435589	1.7972	-0.845753	Down
MN4648	#N/A	#N/A	1.7213e+07	1.80633e+07	1.811e+07	1.79675e+07	1.82173e+07	1.80186e+07	1.01977e+07	9.84484e+06	1.00764e+07	9.74871e+06	1.01223e+07	1.0156e+07	1.34624	0.0021645	0.00435589	1.78881	-0.839002	Down
MP6407	#N/A	#N/A	2.13054e+07	2.19832e+07	2.16878e+07	2.18828e+07	2.30318e+07	2.02556e+07	1.12907e+07	1.30303e+07	1.18933e+07	1.13424e+07	1.20556e+07	1.33339e+07	1.33059	0.0021645	0.00435589	1.78415	-0.835235	Down
MP7497	HMDB0014566	C07196	4.74282e+06	4.32193e+06	4.53961e+06	4.71357e+06	4.44837e+06	4.65471e+06	2.20279e+06	2.74115e+06	2.52937e+06	2.77728e+06	2.78315e+06	2.38528e+06	1.32594	0.0021645	0.00435589	1.77839	-0.83057	Down
MP2384	#N/A	#N/A	9.31202e+06	8.12474e+06	9.67068e+06	8.62942e+06	8.00172e+06	8.10554e+06	4.95392e+06	4.66919e+06	5.29734e+06	4.60915e+06	5.4335e+06	4.51023e+06	1.30007	0.0021645	0.00435589	1.75902	-0.81477	Down
MN6314	HMDB0011691	C02354	3.87154e+07	3.58509e+07	3.7569e+07	4.16512e+07	3.86646e+07	4.01675e+07	2.27921e+07	2.20875e+07	2.24871e+07	2.00084e+07	2.19054e+07	2.34002e+07	1.32778	0.0021645	0.00435589	1.75322	-0.810007	Down
MN4564	#N/A	#N/A	8.24016e+06	7.6876e+06	7.81197e+06	8.35661e+06	8.10241e+06	8.11691e+06	4.4856e+06	4.63616e+06	4.52276e+06	4.70885e+06	4.66228e+06	4.59058e+06	1.34242	0.0021645	0.00435589	1.75017	-0.807497	Down
MN1351	#N/A	#N/A	1.93336e+08	1.95459e+08	2.05105e+08	1.95522e+08	1.9876e+08	1.95146e+08	1.16615e+08	1.13084e+08	1.14229e+08	1.10932e+08	1.15169e+08	1.10371e+08	1.34535	0.0021645	0.00435589	1.73916	-0.798392	Down
MP6721	#N/A	#N/A	8.3449e+06	9.12756e+06	9.04386e+06	8.99037e+06	8.89758e+06	8.82714e+06	4.9052e+06	5.63363e+06	5.27699e+06	4.8092e+06	5.21093e+06	4.77842e+06	1.33445	0.0021645	0.00435589	1.73877	-0.798069	Down
MP10076	#N/A	#N/A	2.60506e+06	2.48787e+06	2.46181e+06	2.47375e+06	2.34717e+06	2.41856e+06	1.2694e+06	1.45535e+06	1.58136e+06	1.3487e+06	1.34734e+06	1.51674e+06	1.32809	0.0021645	0.00435589	1.73664	-0.796299	Down
MN5978	#N/A	#N/A	5.60541e+06	5.6208e+06	5.47571e+06	5.61797e+06	5.95492e+06	5.83589e+06	3.2e+06	3.80606e+06	3.18616e+06	3.01206e+06	3.19511e+06	3.28306e+06	1.32921	0.0021645	0.00435589	1.73305	-0.793313	Down
MN7954	#N/A	#N/A	2.10236e+06	2.05098e+06	2.09569e+06	2.08067e+06	2.22636e+06	2.15199e+06	1.32087e+06	1.25593e+06	1.40605e+06	1.06255e+06	1.36605e+06	1.0316e+06	1.30857	0.0021645	0.00435589	1.70737	-0.771776	Down
MN7009	#N/A	#N/A	1.72538e+07	1.76619e+07	1.81863e+07	1.62549e+07	1.6996e+07	1.66839e+07	1.04245e+07	1.01266e+07	1.00352e+07	1.00365e+07	1.02831e+07	1.01551e+07	1.33794	0.0021645	0.00435589	1.68744	-0.754837	Down
MP10774	#N/A	#N/A	2.69985e+06	2.9146e+06	2.58065e+06	2.92608e+06	2.69437e+06	2.43774e+06	1.83299e+06	1.4999e+06	1.65307e+06	1.50511e+06	1.61528e+06	1.76093e+06	1.299	0.0021645	0.00435589	1.64719	-0.720007	Down
MP3453	HMDB0000696	C00073	4.93741e+07	4.90329e+07	5.16337e+07	5.07045e+07	4.94494e+07	5.25383e+07	2.79894e+07	2.98047e+07	3.18392e+07	3.116e+07	3.06888e+07	3.30155e+07	1.33488	0.0021645	0.00435589	1.64085	-0.714442	Down
MP1124	HMDB0011600	C00913	4.92302e+07	5.10491e+07	5.36652e+07	5.11322e+07	5.12357e+07	8.33373e+07	3.45001e+07	3.50959e+07	3.54638e+07	3.54643e+07	3.2004e+07	3.4683e+07	1.06607	0.0021645	0.00435589	1.63915	-0.712947	Down
MP2790	HMDB0030967	#N/A	8.21746e+06	7.92424e+06	8.40789e+06	8.45722e+06	7.96208e+06	8.45042e+06	5.02961e+06	4.9391e+06	5.04388e+06	5.02194e+06	4.82054e+06	5.30785e+06	1.33995	0.0021645	0.00435589	1.63841	-0.712298	Down
MP8545	HMDB0000403	C08432	1.44378e+08	1.37318e+08	1.56453e+08	1.75625e+08	1.46848e+08	1.54113e+08	9.72246e+07	9.50827e+07	8.74542e+07	1.01271e+08	9.21129e+07	8.84957e+07	1.28715	0.0021645	0.00435589	1.62868	-0.703705	Down
MN6826	HMDB0240312	C05822	8.65739e+06	9.14426e+06	9.09863e+06	9.49212e+06	8.54491e+06	9.02388e+06	6.12016e+06	5.43641e+06	5.28382e+06	5.60977e+06	5.58865e+06	5.18472e+06	1.32813	0.0021645	0.00435589	1.62419	-0.699717	Down
MN4897	#N/A	#N/A	2.27701e+06	2.19805e+06	2.33868e+06	2.37491e+06	2.32461e+06	2.24024e+06	1.49456e+06	1.32332e+06	1.46643e+06	1.48811e+06	1.34415e+06	1.40098e+06	1.33473	0.0021645	0.00435589	1.61473	-0.69129	Down
MP8709	HMDB0028901	#N/A	8.06094e+06	7.69675e+06	7.79768e+06	8.1114e+06	7.17584e+06	7.3789e+06	4.19205e+06	4.74425e+06	5.00451e+06	4.85052e+06	5.36963e+06	4.52463e+06	1.31138	0.0021645	0.00435589	1.61132	-0.688239	Down
MP3779	HMDB0000462	C01551	5.69071e+07	6.12624e+07	5.88432e+07	5.97563e+07	5.75814e+07	6.10328e+07	3.67584e+07	3.66671e+07	3.68867e+07	3.65558e+07	3.65646e+07	3.90646e+07	1.33986	0.0021645	0.00435589	1.59725	-0.675587	Down
MP6117	#N/A	#N/A	1.24925e+07	1.21255e+07	1.17986e+07	1.20271e+07	1.24496e+07	1.22703e+07	8.6008e+06	4.29895e+06	8.31924e+06	8.32202e+06	8.32036e+06	8.38366e+06	1.21288	0.0021645	0.00435589	1.58208	-0.661826	Down
MN5031	HMDB0013272	#N/A	2.40664e+06	2.5204e+06	2.57858e+06	2.48728e+06	2.27222e+06	2.31503e+06	1.60528e+06	1.59487e+06	1.53977e+06	1.48934e+06	1.62039e+06	1.47258e+06	1.32314	0.0021645	0.00435589	1.56402	-0.645259	Down
MN2049	HMDB0000752	#N/A	6.92407e+06	6.67499e+06	6.90159e+06	7.31735e+06	6.60719e+06	7.05057e+06	4.44343e+06	4.35102e+06	4.37841e+06	4.61065e+06	4.49395e+06	4.25982e+06	1.33457	0.0021645	0.00435589	1.56292	-0.644248	Down
MN4300	#N/A	#N/A	2.01855e+07	2.02073e+07	2.06835e+07	2.06462e+07	1.88942e+07	2.02933e+07	1.25923e+07	1.27867e+07	1.23746e+07	1.32026e+07	1.33534e+07	1.31753e+07	1.33702	0.0021645	0.00435589	1.56043	-0.641946	Down
MN6550	#N/A	#N/A	1.40264e+07	1.47144e+07	1.40842e+07	1.39586e+07	1.53363e+07	1.35387e+07	9.14888e+06	9.05814e+06	9.88559e+06	8.89057e+06	9.15724e+06	8.89726e+06	1.32627	0.0021645	0.00435589	1.55636	-0.638178	Down
MN5240	HMDB0029134	#N/A	7.32217e+06	6.9813e+06	7.29689e+06	7.49145e+06	6.81921e+06	7.16241e+06	4.7293e+06	4.64629e+06	4.63963e+06	4.69781e+06	4.70634e+06	4.74381e+06	1.33807	0.0021645	0.00435589	1.52942	-0.612988	Down
MN7872	#N/A	#N/A	6.49941e+06	6.88932e+06	7.16031e+06	6.94044e+06	6.63414e+06	6.72336e+06	4.46575e+06	4.53166e+06	4.65868e+06	4.46688e+06	4.33661e+06	4.3909e+06	1.33514	0.0021645	0.00435589	1.52128	-0.605281	Down
MP3525	HMDB0000132	C00242	3.57151e+08	3.54999e+08	3.64299e+08	4.07601e+08	3.64049e+08	3.76676e+08	2.42265e+08	2.46867e+08	2.37027e+08	255485924	2.39992e+08	245526832	1.32016	0.0021645	0.00435589	1.51638	-0.60063	Down
MN3505	#N/A	#N/A	1.4884e+07	1.48839e+07	1.4782e+07	1.57377e+07	1.54828e+07	1.54516e+07	1.0649e+07	9.81631e+06	9.88472e+06	9.80289e+06	9.81688e+06	1.01993e+07	1.33773	0.0021645	0.00435589	1.51609	-0.600359	Down
MP1662	HMDB0000187	C00065	1.86451e+08	189411917	2.04622e+08	1.98294e+08	202783846	2.02264e+08	1.31941e+08	125949937	1.28407e+08	1.29248e+08	1.34632e+08	1.34769e+08	1.33145	0.0021645	0.00435589	1.50816	-0.592793	Down
MP3058	HMDB0031195	C14743	3.80353e+07	1.40376e+07	3.06417e+07	2.20928e+07	4.21664e+07	2.53861e+07	7.88079e+06	1.84489e+07	1.23794e+07	9.20777e+06	1.04122e+07	8.68892e+06	1.0444	0.0031136	0.0060955	2.57185	-1.3628	Down
MP6116	HMDB0039522	C09863	2.01846e+07	1.02568e+07	1.76796e+07	1.8544e+07	1.72582e+07	1.82742e+07	9.25918e+06	1.01848e+07	1.02786e+07	9.1188e+06	1.11617e+07	9.23548e+06	1.13474	0.00865801	0.0159386	1.72519	-0.786751	Down
MP9671	#N/A	C10324	1.35816e+06	151517	1.33395e+06	1.39721e+06	1.58454e+06	1.59811e+06	419976	53297.6	260647	218160	458220	46717.5	1.08276	0.025974	0.0438883	5.09499	-2.34908	Down

## Sheet: DEM_PATHWAY
Description	Total	Expected	Hits	pvalue
Starch and sucrose metabolism	22	0.69611	7	2.4187e-06
Glyoxylate and dicarboxylate metabolism	29	0.9176	6	0.00019968
Citrate cycle (TCA cycle)	20	0.63283	4	0.0029472
Flavone and flavonol biosynthesis	10	0.31641	3	0.0030539
beta-Alanine metabolism	18	0.56955	3	0.017375
D-Amino acid metabolism	7	0.22149	2	0.018606
Valine, leucine and isoleucine biosynthesis	22	0.69611	3	0.030012
Lysine biosynthesis	9	0.28477	2	0.030633
Glutathione metabolism	26	0.82268	3	0.046395
Nitrogen metabolism	12	0.3797	2	0.052875
Cysteine and methionine metabolism	46	1.4555	4	0.054358
Cyanoamino acid metabolism	29	0.9176	3	0.061052
Glycine, serine and threonine metabolism	33	1.0442	3	0.08354
Pentose and glucuronate interconversions	17	0.5379	2	0.09863
Glycerolipid metabolism	19	0.60119	2	0.11921
Pentose phosphate pathway	19	0.60119	2	0.11921
Flavonoid biosynthesis	47	1.4871	2	0.44294
Phenylpropanoid biosynthesis	43	1.3606	1	0.75399
Ascorbate and aldarate metabolism	20	0.63283	2	0.12988
Lysine degradation	20	0.63283	2	0.12988

## Sheet: Meta_flavonoid pathway
cpd	R_0_1	R_0_2	R_0_3	R_0_4	R_0_5	R_0_6	R_100_1	R_100_2	R_100_3	R_100_4	R_100_5	R_100_6
C01460	331345	256519	195510	83711.9	46934.9	35394.3	553521	2.77405e+06	2.77727e+06	2.76558e+06	2.92466e+06	598006
C01477	567422	944346	878852	837374	553928	867319	5.74412e+06	5.91464e+06	5.5514e+06	5.84344e+06	5.37312e+06	5.712e+06
C10192	4.71472e+06	4.05025e+06	3.73565e+06	3.76922e+06	4.29386e+06	3.91198e+06	2.98285e+07	2.89947e+07	2.80585e+07	3.04837e+07	3.04031e+07	2.99174e+07
C00389	2.42998e+06	2.60662e+06	2.62396e+06	2.30416e+06	2.9256e+06	2.88248e+06	1.15307e+07	1.07089e+07	1.13967e+07	1.03303e+07	9.65686e+06	1.05197e+07
C01378	82326.1	51391.6	5.04317e+06	126077	130992	6.40044e+06	1.22523e+06	1.15566e+06	1.4434e+06	1.25394e+06	1.21635e+06	1.47184e+06
C04608	122926	165411	157530	226329	750821	703467	1.49282e+07	648828	459371	457058	501174	1.57524e+07
C03951	987448	1.019e+06	1.03647e+06	1.05163e+06	1.03853e+06	1.08933e+06	1.56624e+07	1.61838e+07	254798	1.59253e+07	1.66168e+07	624053
C12627	3.7363e+06	4.29209e+06	3.88775e+06	4.03438e+06	4.50802e+06	4.514e+06	2.69397e+06	2.72151e+06	2.80217e+06	2.46028e+06	2.93242e+06	2.86335e+06
C12626	350649	299839	308154	305313	291142	455387	4.8272e+06	5.0535e+06	4.61282e+06	5.00144e+06	5.03379e+06	5.05677e+06
C04443	5.73018e+06	6.41143e+06	6.14853e+06	6.4169e+06	6.49272e+06	6.0956e+06	1.78075e+07	1.55845e+07	1.62545e+07	1.70907e+07	1.68893e+07	1.70892e+07
C05623	1.50724e+06	1.4345e+06	1.17325e+06	1.35687e+06	1.29431e+06	1.01258e+06	1.86642e+07	1.74884e+07	1.67871e+07	1.84637e+07	1.76914e+07	1.73496e+07
