# Supplementary material for: Integrated Transcriptomic and Metabolomic Analysis of Color Changes in Maize Root Systems Treated with Methyl Jasmonate
Source: Biology (Basel). 2025 Aug 25;14(9):1124. doi: 10.3390/biology14091124 (PMC12467196; doi:10.3390/biology14091124)
Supplement: Supplementary file 1 [file biology-14-01124-s001.zip › Table S5.xlsx]

## Sheet: gene_meta_cor
ID	name	Rvalue	Pvalue	p_signif
Zm00001d047424	C01460	0.0238095	0.976786
Zm00001d047424	C01477	-0.547619	0.170982
Zm00001d047424	C10192	-0.238095	0.582143
Zm00001d047424	C00389	-0.0952381	0.840129
Zm00001d047424	C01378	-0.0714286	0.881994
Zm00001d047424	C04608	-0.52381	0.196627
Zm00001d047424	C03951	-0.904762	0.00456349	**
Zm00001d047424	C12627	0.285714	0.500794
Zm00001d047424	C12626	-0.404762	0.326835
Zm00001d047424	C04443	-0.428571	0.299206
Zm00001d047424	C05623	-0.214286	0.619097
Zm00001d044122	C01460	0.761905	0.036756	*
Zm00001d044122	C01477	0.571429	0.151141
Zm00001d044122	C10192	0.785714	0.0279266	*
Zm00001d044122	C00389	0.857143	0.0107143	*
Zm00001d044122	C01378	0.52381	0.196627
Zm00001d044122	C04608	0.714286	0.0575893	.
Zm00001d044122	C03951	0.190476	0.664583
Zm00001d044122	C12627	-0.880952	0.00724206	**
Zm00001d044122	C12626	0.785714	0.0279266	*
Zm00001d044122	C04443	0.761905	0.036756	*
Zm00001d044122	C05623	0.833333	0.015377	*
Zm00001d011438	C01460	-0.285714	0.500794
Zm00001d011438	C01477	-0.571429	0.151141
Zm00001d011438	C10192	-0.0952381	0.840129
Zm00001d011438	C00389	-0.5	0.216171
Zm00001d011438	C01378	0.0714286	0.881994
Zm00001d011438	C04608	-0.571429	0.151141
Zm00001d011438	C03951	-0.261905	0.536409
Zm00001d011438	C12627	-0.047619	0.934871
Zm00001d011438	C12626	-0.142857	0.752034
Zm00001d011438	C04443	-0.285714	0.500794
Zm00001d011438	C05623	-0.190476	0.664583
Zm00001d027948	C01460	-0.714286	0.0575893	.
Zm00001d027948	C01477	-0.809524	0.0217758	*
Zm00001d027948	C10192	-0.738095	0.0458333	*
Zm00001d027948	C00389	-0.714286	0.0575893	.
Zm00001d027948	C01378	-0.0952381	0.840129
Zm00001d027948	C04608	-0.952381	0.00114087	**
Zm00001d027948	C03951	-0.52381	0.196627
Zm00001d027948	C12627	0.642857	0.0961806	.
Zm00001d027948	C12626	-0.738095	0.0458333	*
Zm00001d027948	C04443	-0.809524	0.0217758	*
Zm00001d027948	C05623	-0.785714	0.0279266	*
Zm00001d017186	C01460	0.119048	0.793006
Zm00001d017186	C01477	0.119048	0.793006
Zm00001d017186	C10192	-0.142857	0.752034
Zm00001d017186	C00389	0.571429	0.151141
Zm00001d017186	C01378	0.5	0.216171
Zm00001d017186	C04608	0.142857	0.752034
Zm00001d017186	C03951	-0.238095	0.582143
Zm00001d017186	C12627	0	1
Zm00001d017186	C12626	-0.0238095	0.976786
Zm00001d017186	C04443	0.047619	0.934871
Zm00001d017186	C05623	-0.0238095	0.976786
Zm00001d027946	C01460	-0.52381	0.196627
Zm00001d027946	C01477	-0.714286	0.0575893	.
Zm00001d027946	C10192	-0.428571	0.299206
Zm00001d027946	C00389	-0.666667	0.0830853	.
Zm00001d027946	C01378	0	1
Zm00001d027946	C04608	-0.880952	0.00724206	**
Zm00001d027946	C03951	-0.380952	0.359871
Zm00001d027946	C12627	0.285714	0.500794
Zm00001d027946	C12626	-0.428571	0.299206
Zm00001d027946	C04443	-0.642857	0.0961806	.
Zm00001d027946	C05623	-0.52381	0.196627
Zm00001d018367	C01460	-0.761905	0.036756	*
Zm00001d018367	C01477	-0.761905	0.036756	*
Zm00001d018367	C10192	-0.857143	0.0107143	*
Zm00001d018367	C00389	-0.52381	0.196627
Zm00001d018367	C01378	-0.214286	0.619097
Zm00001d018367	C04608	-0.714286	0.0575893	.
Zm00001d018367	C03951	-0.52381	0.196627
Zm00001d018367	C12627	0.809524	0.0217758	*
Zm00001d018367	C12626	-0.833333	0.015377	*
Zm00001d018367	C04443	-0.761905	0.036756	*
Zm00001d018367	C05623	-0.785714	0.0279266	*
Zm00001d039947	C01460	-0.690476	0.0693948	.
Zm00001d039947	C01477	-0.785714	0.0279266	*
Zm00001d039947	C10192	-0.738095	0.0458333	*
Zm00001d039947	C00389	-0.595238	0.132292
Zm00001d039947	C01378	-0.52381	0.196627
Zm00001d039947	C04608	-0.714286	0.0575893	.
Zm00001d039947	C03951	-0.595238	0.132292
Zm00001d039947	C12627	0.833333	0.015377	*
Zm00001d039947	C12626	-0.857143	0.0107143	*
Zm00001d039947	C04443	-0.761905	0.036756	*
Zm00001d039947	C05623	-0.666667	0.0830853	.
Zm00001d003129	C01460	-0.714286	0.0575893	.
Zm00001d003129	C01477	-0.619048	0.11498
Zm00001d003129	C10192	-0.809524	0.0217758	*
Zm00001d003129	C00389	-0.619048	0.11498
Zm00001d003129	C01378	-0.47619	0.243056
Zm00001d003129	C04608	-0.690476	0.0693948	.
Zm00001d003129	C03951	-0.333333	0.427877
Zm00001d003129	C12627	0.857143	0.0107143	*
Zm00001d003129	C12626	-0.761905	0.036756	*
Zm00001d003129	C04443	-0.833333	0.015377	*
Zm00001d003129	C05623	-0.761905	0.036756	*
Zm00001d045092	C01460	-0.761905	0.036756	*
Zm00001d045092	C01477	-0.761905	0.036756	*
Zm00001d045092	C10192	-0.880952	0.00724206	**
Zm00001d045092	C00389	-0.666667	0.0830853	.
Zm00001d045092	C01378	-0.0714286	0.881994
Zm00001d045092	C04608	-0.809524	0.0217758	*
Zm00001d045092	C03951	-0.571429	0.151141
Zm00001d045092	C12627	0.833333	0.015377	*
Zm00001d045092	C12626	-0.904762	0.00456349	**
Zm00001d045092	C04443	-0.714286	0.0575893	.
Zm00001d045092	C05623	-0.904762	0.00456349	**
Zm00001d050455	C01460	0.214286	0.619097
Zm00001d050455	C01477	0.309524	0.461806
Zm00001d050455	C10192	0.142857	0.752034
Zm00001d050455	C00389	0.714286	0.0575893	.
Zm00001d050455	C01378	0.571429	0.151141
Zm00001d050455	C04608	0.333333	0.427877
Zm00001d050455	C03951	-0.0952381	0.840129
Zm00001d050455	C12627	-0.238095	0.582143
Zm00001d050455	C12626	0.0952381	0.840129
Zm00001d050455	C04443	0.380952	0.359871
Zm00001d050455	C05623	0.238095	0.582143
Zm00001d039837	C01460	-0.047619	0.934871
Zm00001d039837	C01477	0.047619	0.934871
Zm00001d039837	C10192	-0.333333	0.427877
Zm00001d039837	C00389	0.047619	0.934871
Zm00001d039837	C01378	-0.119048	0.793006
Zm00001d039837	C04608	-0.142857	0.752034
Zm00001d039837	C03951	0.047619	0.934871
Zm00001d039837	C12627	0.285714	0.500794
Zm00001d039837	C12626	-0.0238095	0.976786
Zm00001d039837	C04443	-0.47619	0.243056
Zm00001d039837	C05623	-0.261905	0.536409
Zm00001d032148	C01460	0.690476	0.0693948	.
Zm00001d032148	C01477	0.690476	0.0693948	.
Zm00001d032148	C10192	0.714286	0.0575893	.
Zm00001d032148	C00389	0.738095	0.0458333	*
Zm00001d032148	C01378	0.738095	0.0458333	*
Zm00001d032148	C04608	0.666667	0.0830853	.
Zm00001d032148	C03951	0.357143	0.389385
Zm00001d032148	C12627	-0.857143	0.0107143	*
Zm00001d032148	C12626	0.761905	0.036756	*
Zm00001d032148	C04443	0.809524	0.0217758	*
Zm00001d032148	C05623	0.666667	0.0830853	.
Zm00001d007606	C01460	-0.380952	0.359871
Zm00001d007606	C01477	-0.761905	0.036756	*
Zm00001d007606	C10192	-0.761905	0.036756	*
Zm00001d007606	C00389	-0.333333	0.427877
Zm00001d007606	C01378	0.0952381	0.840129
Zm00001d007606	C04608	-0.690476	0.0693948	.
Zm00001d007606	C03951	-0.809524	0.0217758	*
Zm00001d007606	C12627	0.619048	0.11498
Zm00001d007606	C12626	-0.619048	0.11498
Zm00001d007606	C04443	-0.738095	0.0458333	*
Zm00001d007606	C05623	-0.714286	0.0575893	.
Zm00001d048870	C01460	-0.714286	0.0575893	.
Zm00001d048870	C01477	-0.904762	0.00456349	**
Zm00001d048870	C10192	-0.904762	0.00456349	**
Zm00001d048870	C00389	-0.619048	0.11498
Zm00001d048870	C01378	-0.0952381	0.840129
Zm00001d048870	C04608	-0.785714	0.0279266	*
Zm00001d048870	C03951	-0.619048	0.11498
Zm00001d048870	C12627	0.761905	0.036756	*
Zm00001d048870	C12626	-0.761905	0.036756	*
Zm00001d048870	C04443	-0.833333	0.015377	*
Zm00001d048870	C05623	-0.857143	0.0107143	*
Zm00001d039956	C01460	-0.0714286	0.881994
Zm00001d039956	C01477	0.214286	0.619097
Zm00001d039956	C10192	-0.309524	0.461806
Zm00001d039956	C00389	0.357143	0.389385
Zm00001d039956	C01378	0.285714	0.500794
Zm00001d039956	C04608	0.214286	0.619097
Zm00001d039956	C03951	0.166667	0.703323
Zm00001d039956	C12627	0.166667	0.703323
Zm00001d039956	C12626	0	1
Zm00001d039956	C04443	-0.0714286	0.881994
Zm00001d039956	C05623	-0.190476	0.664583
Zm00001d037073	C01460	-0.690476	0.0693948	.
Zm00001d037073	C01477	-0.880952	0.00724206	**
Zm00001d037073	C10192	-0.833333	0.015377	*
Zm00001d037073	C00389	-0.595238	0.132292
Zm00001d037073	C01378	-0.0952381	0.840129
Zm00001d037073	C04608	-0.857143	0.0107143	*
Zm00001d037073	C03951	-0.690476	0.0693948	.
Zm00001d037073	C12627	0.738095	0.0458333	*
Zm00001d037073	C12626	-0.809524	0.0217758	*
Zm00001d037073	C04443	-0.809524	0.0217758	*
Zm00001d037073	C05623	-0.809524	0.0217758	*
Zm00001d017275	C01460	-0.761905	0.036756	*
Zm00001d017275	C01477	-0.666667	0.0830853	.
Zm00001d017275	C10192	-0.785714	0.0279266	*
Zm00001d017275	C00389	-0.571429	0.151141
Zm00001d017275	C01378	-0.452381	0.26746
Zm00001d017275	C04608	-0.666667	0.0830853	.
Zm00001d017275	C03951	-0.380952	0.359871
Zm00001d017275	C12627	0.833333	0.015377	*
Zm00001d017275	C12626	-0.809524	0.0217758	*
Zm00001d017275	C04443	-0.761905	0.036756	*
Zm00001d017275	C05623	-0.714286	0.0575893	.
Zm00001d017279	C01460	-0.714286	0.0575893	.
Zm00001d017279	C01477	-0.809524	0.0217758	*
Zm00001d017279	C10192	-0.857143	0.0107143	*
Zm00001d017279	C00389	-0.571429	0.151141
Zm00001d017279	C01378	-0.119048	0.793006
Zm00001d017279	C04608	-0.809524	0.0217758	*
Zm00001d017279	C03951	-0.666667	0.0830853	.
Zm00001d017279	C12627	0.809524	0.0217758	*
Zm00001d017279	C12626	-0.880952	0.00724206	**
Zm00001d017279	C04443	-0.761905	0.036756	*
Zm00001d017279	C05623	-0.833333	0.015377	*
Zm00001d017276	C01460	-0.785714	0.0279266	*
Zm00001d017276	C01477	-0.690476	0.0693948	.
Zm00001d017276	C10192	-0.833333	0.015377	*
Zm00001d017276	C00389	-0.547619	0.170982
Zm00001d017276	C01378	-0.285714	0.500794
Zm00001d017276	C04608	-0.690476	0.0693948	.
Zm00001d017276	C03951	-0.357143	0.389385
Zm00001d017276	C12627	0.785714	0.0279266	*
Zm00001d017276	C12626	-0.761905	0.036756	*
Zm00001d017276	C04443	-0.785714	0.0279266	*
Zm00001d017276	C05623	-0.761905	0.036756	*
Zm00001d051163	C01460	-0.690476	0.0693948	.
Zm00001d051163	C01477	-0.785714	0.0279266	*
Zm00001d051163	C10192	-0.904762	0.00456349	**
Zm00001d051163	C00389	-0.547619	0.170982
Zm00001d051163	C01378	-0.166667	0.703323
Zm00001d051163	C04608	-0.761905	0.036756	*
Zm00001d051163	C03951	-0.642857	0.0961806	.
Zm00001d051163	C12627	0.857143	0.0107143	*
Zm00001d051163	C12626	-0.857143	0.0107143	*
Zm00001d051163	C04443	-0.809524	0.0217758	*
Zm00001d051163	C05623	-0.857143	0.0107143	*
Zm00001d051166	C01460	-0.690476	0.0693948	.
Zm00001d051166	C01477	-0.785714	0.0279266	*
Zm00001d051166	C10192	-0.904762	0.00456349	**
Zm00001d051166	C00389	-0.547619	0.170982
Zm00001d051166	C01378	-0.166667	0.703323
Zm00001d051166	C04608	-0.761905	0.036756	*
Zm00001d051166	C03951	-0.642857	0.0961806	.
Zm00001d051166	C12627	0.857143	0.0107143	*
Zm00001d051166	C12626	-0.857143	0.0107143	*
Zm00001d051166	C04443	-0.809524	0.0217758	*
Zm00001d051166	C05623	-0.857143	0.0107143	*
Zm00001d003015	C01460	-0.690476	0.0693948	.
Zm00001d003015	C01477	-0.880952	0.00724206	**
Zm00001d003015	C10192	-0.833333	0.015377	*
Zm00001d003015	C00389	-0.595238	0.132292
Zm00001d003015	C01378	-0.0952381	0.840129
Zm00001d003015	C04608	-0.857143	0.0107143	*
Zm00001d003015	C03951	-0.690476	0.0693948	.
Zm00001d003015	C12627	0.738095	0.0458333	*
Zm00001d003015	C12626	-0.809524	0.0217758	*
Zm00001d003015	C04443	-0.809524	0.0217758	*
Zm00001d003015	C05623	-0.809524	0.0217758	*
Zm00001d033286	C01460	0.833333	0.015377	*
Zm00001d033286	C01477	0.738095	0.0458333	*
Zm00001d033286	C10192	0.619048	0.11498
Zm00001d033286	C00389	0.97619	0.000396825	***
Zm00001d033286	C01378	0.595238	0.132292
Zm00001d033286	C04608	0.761905	0.036756	*
Zm00001d033286	C03951	0.119048	0.793006
Zm00001d033286	C12627	-0.666667	0.0830853	.
Zm00001d033286	C12626	0.666667	0.0830853	.
Zm00001d033286	C04443	0.714286	0.0575893	.
Zm00001d033286	C05623	0.666667	0.0830853	.
Zm00001d053619	C01460	-0.166667	0.703323
Zm00001d053619	C01477	-0.261905	0.536409
Zm00001d053619	C10192	-0.214286	0.619097
Zm00001d053619	C00389	-0.214286	0.619097
Zm00001d053619	C01378	-0.380952	0.359871
Zm00001d053619	C04608	-0.547619	0.170982
Zm00001d053619	C03951	-0.214286	0.619097
Zm00001d053619	C12627	0.261905	0.536409
Zm00001d053619	C12626	-0.190476	0.664583
Zm00001d053619	C04443	-0.642857	0.0961806	.
Zm00001d053619	C05623	-0.190476	0.664583
Zm00001d038555	C01460	0.595238	0.132292
Zm00001d038555	C01477	0.404762	0.326835
Zm00001d038555	C10192	0.619048	0.11498
Zm00001d038555	C00389	0.619048	0.11498
Zm00001d038555	C01378	0.452381	0.26746
Zm00001d038555	C04608	0.714286	0.0575893	.
Zm00001d038555	C03951	0.0952381	0.840129
Zm00001d038555	C12627	-0.666667	0.0830853	.
Zm00001d038555	C12626	0.547619	0.170982
Zm00001d038555	C04443	0.809524	0.0217758	*
Zm00001d038555	C05623	0.642857	0.0961806	.
Zm00001d043174	C01460	-0.785714	0.0279266	*
Zm00001d043174	C01477	-0.785714	0.0279266	*
Zm00001d043174	C10192	-0.690476	0.0693948	.
Zm00001d043174	C00389	-0.690476	0.0693948	.
Zm00001d043174	C01378	-0.142857	0.752034
Zm00001d043174	C04608	-0.904762	0.00456349	**
Zm00001d043174	C03951	-0.404762	0.326835
Zm00001d043174	C12627	0.595238	0.132292
Zm00001d043174	C12626	-0.714286	0.0575893	.
Zm00001d043174	C04443	-0.761905	0.036756	*
Zm00001d043174	C05623	-0.714286	0.0575893	.
Zm00001d017077	C01460	0.190476	0.664583
Zm00001d017077	C01477	-0.190476	0.664583
Zm00001d017077	C10192	-0.0238095	0.976786
Zm00001d017077	C00389	0.452381	0.26746
Zm00001d017077	C01378	0.452381	0.26746
Zm00001d017077	C04608	0.0238095	0.976786
Zm00001d017077	C03951	-0.642857	0.0961806	.
Zm00001d017077	C12627	-0.0714286	0.881994
Zm00001d017077	C12626	-0.119048	0.793006
Zm00001d017077	C04443	0.119048	0.793006
Zm00001d017077	C05623	0.0714286	0.881994
Zm00001d010521	C01460	0.880952	0.00724206	**
Zm00001d010521	C01477	0.595238	0.132292
Zm00001d010521	C10192	0.761905	0.036756	*
Zm00001d010521	C00389	0.880952	0.00724206	**
Zm00001d010521	C01378	0.52381	0.196627
Zm00001d010521	C04608	0.642857	0.0961806	.
Zm00001d010521	C03951	0.0238095	0.976786
Zm00001d010521	C12627	-0.809524	0.0217758	*
Zm00001d010521	C12626	0.738095	0.0458333	*
Zm00001d010521	C04443	0.690476	0.0693948	.
Zm00001d010521	C05623	0.785714	0.0279266	*
Zm00001d018184	C01460	0.880952	0.00724206	**
Zm00001d018184	C01477	0.595238	0.132292
Zm00001d018184	C10192	0.761905	0.036756	*
Zm00001d018184	C00389	0.880952	0.00724206	**
Zm00001d018184	C01378	0.52381	0.196627
Zm00001d018184	C04608	0.642857	0.0961806	.
Zm00001d018184	C03951	0.0238095	0.976786
Zm00001d018184	C12627	-0.809524	0.0217758	*
Zm00001d018184	C12626	0.738095	0.0458333	*
Zm00001d018184	C04443	0.690476	0.0693948	.
Zm00001d018184	C05623	0.785714	0.0279266	*
Zm00001d014914	C01460	0.761905	0.036756	*
Zm00001d014914	C01477	0.761905	0.036756	*
Zm00001d014914	C10192	0.666667	0.0830853	.
Zm00001d014914	C00389	1	4.96032e-05	***
Zm00001d014914	C01378	0.547619	0.170982
Zm00001d014914	C04608	0.809524	0.0217758	*
Zm00001d014914	C03951	0.238095	0.582143
Zm00001d014914	C12627	-0.714286	0.0575893	.
Zm00001d014914	C12626	0.690476	0.0693948	.
Zm00001d014914	C04443	0.761905	0.036756	*
Zm00001d014914	C05623	0.738095	0.0458333	*
Zm00001d048800	C01460	0.190476	0.664583
Zm00001d048800	C01477	0.0952381	0.840129
Zm00001d048800	C10192	0.142857	0.752034
Zm00001d048800	C00389	0.261905	0.536409
Zm00001d048800	C01378	0.0952381	0.840129
Zm00001d048800	C04608	0	1
Zm00001d048800	C03951	-0.452381	0.26746
Zm00001d048800	C12627	0.047619	0.934871
Zm00001d048800	C12626	-0.261905	0.536409
Zm00001d048800	C04443	0.238095	0.582143
Zm00001d048800	C05623	0.119048	0.793006
Zm00001d015459	C01460	-0.785714	0.0279266	*
Zm00001d015459	C01477	-0.785714	0.0279266	*
Zm00001d015459	C10192	-0.690476	0.0693948	.
Zm00001d015459	C00389	-0.690476	0.0693948	.
Zm00001d015459	C01378	-0.142857	0.752034
Zm00001d015459	C04608	-0.904762	0.00456349	**
Zm00001d015459	C03951	-0.404762	0.326835
Zm00001d015459	C12627	0.595238	0.132292
Zm00001d015459	C12626	-0.714286	0.0575893	.
Zm00001d015459	C04443	-0.761905	0.036756	*
Zm00001d015459	C05623	-0.714286	0.0575893	.
Zm00001d032103	C01460	-0.833333	0.015377	*
Zm00001d032103	C01477	-0.833333	0.015377	*
Zm00001d032103	C10192	-0.714286	0.0575893	.
Zm00001d032103	C00389	-0.738095	0.0458333	*
Zm00001d032103	C01378	-0.0952381	0.840129
Zm00001d032103	C04608	-0.880952	0.00724206	**
Zm00001d032103	C03951	-0.357143	0.389385
Zm00001d032103	C12627	0.571429	0.151141
Zm00001d032103	C12626	-0.690476	0.0693948	.
Zm00001d032103	C04443	-0.738095	0.0458333	*
Zm00001d032103	C05623	-0.738095	0.0458333	*
Zm00001d052096	C01460	0.404762	0.326835
Zm00001d052096	C01477	-0.166667	0.703323
Zm00001d052096	C10192	-0.0714286	0.881994
Zm00001d052096	C00389	0.166667	0.703323
Zm00001d052096	C01378	-0.238095	0.582143
Zm00001d052096	C04608	-0.0714286	0.881994
Zm00001d052096	C03951	-0.690476	0.0693948	.
Zm00001d052096	C12627	0.214286	0.619097
Zm00001d052096	C12626	-0.0952381	0.840129
Zm00001d052096	C04443	-0.261905	0.536409
Zm00001d052096	C05623	0	1
Zm00001d033055	C01460	-0.690476	0.0693948	.
Zm00001d033055	C01477	-0.404762	0.326835
Zm00001d033055	C10192	-0.595238	0.132292
Zm00001d033055	C00389	-0.166667	0.703323
Zm00001d033055	C01378	0.285714	0.500794
Zm00001d033055	C04608	-0.166667	0.703323
Zm00001d033055	C03951	-0.166667	0.703323
Zm00001d033055	C12627	0.452381	0.26746
Zm00001d033055	C12626	-0.619048	0.11498
Zm00001d033055	C04443	-0.0714286	0.881994
Zm00001d033055	C05623	-0.52381	0.196627
Zm00001d046915	C01460	-0.452381	0.26746
Zm00001d046915	C01477	-0.166667	0.703323
Zm00001d046915	C10192	-0.333333	0.427877
Zm00001d046915	C00389	0.047619	0.934871
Zm00001d046915	C01378	0.285714	0.500794
Zm00001d046915	C04608	0.238095	0.582143
Zm00001d046915	C03951	0	1
Zm00001d046915	C12627	0.238095	0.582143
Zm00001d046915	C12626	-0.380952	0.359871
Zm00001d046915	C04443	0.285714	0.500794
Zm00001d046915	C05623	-0.238095	0.582143
Zm00001d051529	C01460	-0.785714	0.0279266	*
Zm00001d051529	C01477	-0.785714	0.0279266	*
Zm00001d051529	C10192	-0.809524	0.0217758	*
Zm00001d051529	C00389	-0.547619	0.170982
Zm00001d051529	C01378	-0.166667	0.703323
Zm00001d051529	C04608	-0.761905	0.036756	*
Zm00001d051529	C03951	-0.547619	0.170982
Zm00001d051529	C12627	0.761905	0.036756	*
Zm00001d051529	C12626	-0.857143	0.0107143	*
Zm00001d051529	C04443	-0.714286	0.0575893	.
Zm00001d051529	C05623	-0.761905	0.036756	*
Zm00001d027711	C01460	-0.357143	0.389385
Zm00001d027711	C01477	0.119048	0.793006
Zm00001d027711	C10192	-0.47619	0.243056
Zm00001d027711	C00389	-0.238095	0.582143
Zm00001d027711	C01378	-0.047619	0.934871
Zm00001d027711	C04608	-0.166667	0.703323
Zm00001d027711	C03951	0.190476	0.664583
Zm00001d027711	C12627	0.52381	0.196627
Zm00001d027711	C12626	-0.380952	0.359871
Zm00001d027711	C04443	-0.261905	0.536409
Zm00001d027711	C05623	-0.52381	0.196627
Zm00001d039274	C01460	-0.142857	0.752034
Zm00001d039274	C01477	-0.428571	0.299206
Zm00001d039274	C10192	0	1
Zm00001d039274	C00389	-0.47619	0.243056
Zm00001d039274	C01378	0.047619	0.934871
Zm00001d039274	C04608	-0.5	0.216171
Zm00001d039274	C03951	-0.285714	0.500794
Zm00001d039274	C12627	-0.047619	0.934871
Zm00001d039274	C12626	-0.142857	0.752034
Zm00001d039274	C04443	-0.166667	0.703323
Zm00001d039274	C05623	-0.142857	0.752034
Zm00001d030132	C01460	0.333333	0.427877
Zm00001d030132	C01477	-0.238095	0.582143
Zm00001d030132	C10192	-0.214286	0.619097
Zm00001d030132	C00389	0.0714286	0.881994
Zm00001d030132	C01378	-0.166667	0.703323
Zm00001d030132	C04608	-0.214286	0.619097
Zm00001d030132	C03951	-0.738095	0.0458333	*
Zm00001d030132	C12627	0.309524	0.461806
Zm00001d030132	C12626	-0.166667	0.703323
Zm00001d030132	C04443	-0.404762	0.326835
Zm00001d030132	C05623	-0.166667	0.703323
Zm00001d034635	C01460	-0.309524	0.461806
Zm00001d034635	C01477	-0.785714	0.0279266	*
Zm00001d034635	C10192	-0.380952	0.359871
Zm00001d034635	C00389	-0.5	0.216171
Zm00001d034635	C01378	0.047619	0.934871
Zm00001d034635	C04608	-0.547619	0.170982
Zm00001d034635	C03951	-0.595238	0.132292
Zm00001d034635	C12627	0.238095	0.582143
Zm00001d034635	C12626	-0.357143	0.389385
Zm00001d034635	C04443	-0.404762	0.326835
Zm00001d034635	C05623	-0.404762	0.326835
Zm00001d012972	C01460	-0.47619	0.243056
Zm00001d012972	C01477	-0.47619	0.243056
Zm00001d012972	C10192	-0.142857	0.752034
Zm00001d012972	C00389	-0.547619	0.170982
Zm00001d012972	C01378	-0.0238095	0.976786
Zm00001d012972	C04608	-0.357143	0.389385
Zm00001d012972	C03951	0.166667	0.703323
Zm00001d012972	C12627	-0.047619	0.934871
Zm00001d012972	C12626	-0.047619	0.934871
Zm00001d012972	C04443	-0.214286	0.619097
Zm00001d012972	C05623	-0.190476	0.664583
Zm00001d052673	C01460	0.809524	0.0217758	*
Zm00001d052673	C01477	0.714286	0.0575893	.
Zm00001d052673	C10192	0.666667	0.0830853	.
Zm00001d052673	C00389	0.952381	0.00114087	**
Zm00001d052673	C01378	0.642857	0.0961806	.
Zm00001d052673	C04608	0.714286	0.0575893	.
Zm00001d052673	C03951	0.0952381	0.840129
Zm00001d052673	C12627	-0.714286	0.0575893	.
Zm00001d052673	C12626	0.642857	0.0961806	.
Zm00001d052673	C04443	0.761905	0.036756	*
Zm00001d052673	C05623	0.690476	0.0693948	.
Zm00001d007403	C01460	-0.166667	0.703323
Zm00001d007403	C01477	-0.0714286	0.881994
Zm00001d007403	C10192	-0.357143	0.389385
Zm00001d007403	C00389	0.309524	0.461806
Zm00001d007403	C01378	0.666667	0.0830853	.
Zm00001d007403	C04608	0.142857	0.752034
Zm00001d007403	C03951	-0.261905	0.536409
Zm00001d007403	C12627	0.166667	0.703323
Zm00001d007403	C12626	-0.285714	0.500794
Zm00001d007403	C04443	0.190476	0.664583
Zm00001d007403	C05623	-0.285714	0.500794
Zm00001d036293	C01460	-0.809524	0.0217758	*
Zm00001d036293	C01477	-0.714286	0.0575893	.
Zm00001d036293	C10192	-0.857143	0.0107143	*
Zm00001d036293	C00389	-0.571429	0.151141
Zm00001d036293	C01378	-0.357143	0.389385
Zm00001d036293	C04608	-0.619048	0.11498
Zm00001d036293	C03951	-0.47619	0.243056
Zm00001d036293	C12627	0.904762	0.00456349	**
Zm00001d036293	C12626	-0.928571	0.00223214	**
Zm00001d036293	C04443	-0.666667	0.0830853	.
Zm00001d036293	C05623	-0.785714	0.0279266	*
Zm00001d005998	C01460	-0.5	0.216171
Zm00001d005998	C01477	-0.785714	0.0279266	*
Zm00001d005998	C10192	-0.404762	0.326835
Zm00001d005998	C00389	-0.619048	0.11498
Zm00001d005998	C01378	0.047619	0.934871
Zm00001d005998	C04608	-0.666667	0.0830853	.
Zm00001d005998	C03951	-0.380952	0.359871
Zm00001d005998	C12627	0.214286	0.619097
Zm00001d005998	C12626	-0.357143	0.389385
Zm00001d005998	C04443	-0.47619	0.243056
Zm00001d005998	C05623	-0.452381	0.26746
Zm00001d052842	C01460	0.357143	0.389385
Zm00001d052842	C01477	0.261905	0.536409
Zm00001d052842	C10192	0.309524	0.461806
Zm00001d052842	C00389	0.738095	0.0458333	*
Zm00001d052842	C01378	0.619048	0.11498
Zm00001d052842	C04608	0.333333	0.427877
Zm00001d052842	C03951	-0.214286	0.619097
Zm00001d052842	C12627	-0.404762	0.326835
Zm00001d052842	C12626	0.190476	0.664583
Zm00001d052842	C04443	0.47619	0.243056
Zm00001d052842	C05623	0.380952	0.359871
Zm00001d009858	C01460	-0.809524	0.0217758	*
Zm00001d009858	C01477	-0.714286	0.0575893	.
Zm00001d009858	C10192	-0.714286	0.0575893	.
Zm00001d009858	C00389	-0.666667	0.0830853	.
Zm00001d009858	C01378	-0.166667	0.703323
Zm00001d009858	C04608	-0.857143	0.0107143	*
Zm00001d009858	C03951	-0.380952	0.359871
Zm00001d009858	C12627	0.666667	0.0830853	.
Zm00001d009858	C12626	-0.785714	0.0279266	*
Zm00001d009858	C04443	-0.714286	0.0575893	.
Zm00001d009858	C05623	-0.738095	0.0458333	*
Zm00001d016471	C01460	0.738095	0.0458333	*
Zm00001d016471	C01477	0.833333	0.015377	*
Zm00001d016471	C10192	0.690476	0.0693948	.
Zm00001d016471	C00389	0.97619	0.000396825	***
Zm00001d016471	C01378	0.47619	0.243056
Zm00001d016471	C04608	0.833333	0.015377	*
Zm00001d016471	C03951	0.404762	0.326835
Zm00001d016471	C12627	-0.738095	0.0458333	*
Zm00001d016471	C12626	0.761905	0.036756	*
Zm00001d016471	C04443	0.738095	0.0458333	*
Zm00001d016471	C05623	0.761905	0.036756	*
Zm00001d037849	C01460	-0.690476	0.0693948	.
Zm00001d037849	C01477	-0.785714	0.0279266	*
Zm00001d037849	C10192	-0.904762	0.00456349	**
Zm00001d037849	C00389	-0.547619	0.170982
Zm00001d037849	C01378	-0.166667	0.703323
Zm00001d037849	C04608	-0.761905	0.036756	*
Zm00001d037849	C03951	-0.642857	0.0961806	.
Zm00001d037849	C12627	0.857143	0.0107143	*
Zm00001d037849	C12626	-0.857143	0.0107143	*
Zm00001d037849	C04443	-0.809524	0.0217758	*
Zm00001d037849	C05623	-0.857143	0.0107143	*
Zm00001d012510	C01460	-0.619048	0.11498
Zm00001d012510	C01477	-0.714286	0.0575893	.
Zm00001d012510	C10192	-0.904762	0.00456349	**
Zm00001d012510	C00389	-0.666667	0.0830853	.
Zm00001d012510	C01378	-0.166667	0.703323
Zm00001d012510	C04608	-0.857143	0.0107143	*
Zm00001d012510	C03951	-0.571429	0.151141
Zm00001d012510	C12627	0.857143	0.0107143	*
Zm00001d012510	C12626	-0.785714	0.0279266	*
Zm00001d012510	C04443	-0.904762	0.00456349	**
Zm00001d012510	C05623	-0.928571	0.00223214	**
Zm00001d001960	C01460	0.833333	0.015377	*
Zm00001d001960	C01477	0.642857	0.0961806	.
Zm00001d001960	C10192	0.690476	0.0693948	.
Zm00001d001960	C00389	0.928571	0.00223214	**
Zm00001d001960	C01378	0.666667	0.0830853	.
Zm00001d001960	C04608	0.666667	0.0830853	.
Zm00001d001960	C03951	0.0714286	0.881994
Zm00001d001960	C12627	-0.785714	0.0279266	*
Zm00001d001960	C12626	0.714286	0.0575893	.
Zm00001d001960	C04443	0.714286	0.0575893	.
Zm00001d001960	C05623	0.714286	0.0575893	.
