# Supplementary material for: Integrated Transcriptomic and Metabolomic Analysis of Color Changes in Maize Root Systems Treated with Methyl Jasmonate
Source: Biology (Basel). 2025 Aug 25;14(9):1124. doi: 10.3390/biology14091124 (PMC12467196; doi:10.3390/biology14091124)
Supplement: Supplementary file 1 [file biology-14-01124-s001.zip › Table S6.xlsx]

## Sheet: Gene_expression
Gene_ID	R_0	R_100	KEGG	name
Zm00001d032103	32.7452	11.1994	K01904	4CL
Zm00001d051529	7.51423	3.73873	K01904	4CL
Zm00001d014914	10.7582	64.9331	K05277	ANS/LDOX
Zm00001d045055	2.62092	12.8643	K12930	BZ1
Zm00001d012510	12.8843	3.91644	K00487	C4H/CYP73A
Zm00001d016471	65.2515	157.14	K00487	C4H/CYP73A
Zm00001d052673	72.2279	165.099	K00660	CHS
Zm00001d010521	2.91208	9.1315	K05280	CYP75B1
Zm00001d043174	53.6087	26.3396	K09754	CYP98A, C3'H
Zm00001d044122	14.1929	73.3204	K13082	DFR
Zm00001d001960	15.7868	76.7563	K00475	F3H
Zm00001d018184	0.899162	3.48946	K05278	FLS
Zm00001d048870	6.48616	1.04421	K13065	HCT
Zm00001d037073	2.05437	0.336472	K13065	HCT
Zm00001d018367	42.4955	12.3185	K13065	HCT
Zm00001d032148	4.87149	11.4961	K13065	HCT
Zm00001d003015	36.9454	13.2399	K10775	PAL
Zm00001d053619	1.52466	0.655384	K10775	PAL
Zm00001d051166	93.7902	41.5288	K10775	PAL
Zm00001d017276	175.486	77.848	K10775	PAL
Zm00001d017279	179.543	82.3007	K10775	PAL
Zm00001d033286	1.27846	2.93354	K10775	PAL

## Sheet: Meta_content
cpd	R_0	R_100
C01460	158236	2.06552e+06
C01477	774873	5.68979e+06
C10192	4.07928e+06	2.96143e+07
C00389	2.6288e+06	1.06905e+07
C01378	1.9724e+06	1.2944e+06
C04608	354414	5.45784e+06
C03951	1.03707e+06	1.08779e+07
C12627	4.16209e+06	2.74562e+06
C12626	335081	4.93092e+06
C04443	6.21589e+06	1.6786e+07
C05623	1.29646e+06	1.77407e+07
