# Supplementary material for: Integrated Transcriptomic and Metabolomic Analysis of Color Changes in Maize Root Systems Treated with Methyl Jasmonate
Source: Biology (Basel). 2025 Aug 25;14(9):1124. doi: 10.3390/biology14091124 (PMC12467196; doi:10.3390/biology14091124)
Supplement: Supplementary file 1 [file biology-14-01124-s001.zip › Table S7.xlsx]

## Sheet: bHLH
Gene ID	Gene Name	TF ID	TF Name	Rvalue	Pvalue	p_signif
Zm00001d052673	CHS	Zm00001d021988	bHLH	-0.98748	4.86E-06	***
Zm00001d045055	BZ1	Zm00001d020558	bHLH	-0.984792	8.69E-06	***
Zm00001d012510	C4H/CYP73A	Zm00001d027546	bHLH	-0.984773	8.73E-06	***
Zm00001d016471	C4H/CYP73A	Zm00001d020558	bHLH	-0.978422	2.47E-05	***
Zm00001d012510	C4H/CYP73A	Zm00001d000236	bHLH	-0.977959	2.63E-05	***
Zm00001d012510	C4H/CYP73A	Zm00001d021019	bHLH	-0.977478	2.81E-05	***
Zm00001d010521	CYP75B1	Zm00001d021988	bHLH	-0.973954	4.33E-05	***
Zm00001d048870	HCT	Zm00001d027546	bHLH	-0.973359	4.63E-05	***
Zm00001d032103	4CL	Zm00001d027546	bHLH	-0.969685	6.81E-05	***
Zm00001d012510	C4H/CYP73A	Zm00001d028312	bHLH	-0.968916	7.33E-05	***
Zm00001d033286	PAL	Zm00001d021988	bHLH	-0.965759	9.78E-05	***
Zm00001d044122	DFR	Zm00001d021988	bHLH	-0.965157	0.000103004	***
Zm00001d052673	CHS	Zm00001d017908	bHLH	-0.961452	0.000139092	***
Zm00001d048870	HCT	Zm00001d030232	bHLH	-0.959957	0.00015573	***
Zm00001d016471	C4H/CYP73A	Zm00001d021988	bHLH	-0.956464	0.000199622	***
Zm00001d001960	F3H	Zm00001d021988	bHLH	-0.952542	0.000257793	***
Zm00001d048870	HCT	Zm00001d021019	bHLH	-0.95202	0.00026629	***
Zm00001d010521	CYP75B1	Zm00001d017804	bHLH	-0.951536	0.00027434	***
Zm00001d003015	PAL	Zm00001d027546	bHLH	-0.950378	0.000294205	***
Zm00001d010521	CYP75B1	Zm00001d033407	bHLH	-0.949907	0.000302567	***
Zm00001d012510	C4H/CYP73A	Zm00001d030232	bHLH	-0.949296	0.000313624	***
Zm00001d010521	CYP75B1	Zm00001d002121	bHLH	-0.947388	0.00034987	***
Zm00001d014914	ANS/LDOX	Zm00001d020558	bHLH	-0.945536	0.00038757	***
Zm00001d010521	CYP75B1	Zm00001d017908	bHLH	-0.945486	0.000388631	***
Zm00001d012510	C4H/CYP73A	Zm00001d038612	bHLH	-0.945217	0.000394333	***
Zm00001d032103	4CL	Zm00001d030232	bHLH	-0.942554	0.000453754	***
Zm00001d032103	4CL	Zm00001d028312	bHLH	-0.94241	0.000457115	***
Zm00001d048870	HCT	Zm00001d000236	bHLH	-0.941356	0.00048229	***
Zm00001d003015	PAL	Zm00001d021019	bHLH	-0.941129	0.000487835	***
Zm00001d032103	4CL	Zm00001d021019	bHLH	-0.940963	0.000491915	***
Zm00001d032103	4CL	Zm00001d000236	bHLH	-0.939523	0.000528197	***
Zm00001d012510	C4H/CYP73A	Zm00001d013130	bHLH	-0.938552	0.000553648	***
Zm00001d014914	ANS/LDOX	Zm00001d021988	bHLH	-0.938267	0.000561268	***
Zm00001d052673	CHS	Zm00001d020490	bHLH	-0.93663	0.000606329	***
Zm00001d017279	PAL	Zm00001d021019	bHLH	-0.935998	0.000624357	***
Zm00001d048870	HCT	Zm00001d028312	bHLH	-0.935923	0.000626532	***
Zm00001d016471	C4H/CYP73A	Zm00001d016257	bHLH	-0.935286	0.000645071	***
Zm00001d016471	C4H/CYP73A	Zm00001d017804	bHLH	-0.933425	0.000701347	***
Zm00001d044122	DFR	Zm00001d017804	bHLH	-0.933184	0.000708861	***
Zm00001d052673	CHS	Zm00001d033407	bHLH	-0.932936	0.000716639	***
Zm00001d044122	DFR	Zm00001d017908	bHLH	-0.931219	0.00077209	***
Zm00001d052673	CHS	Zm00001d017804	bHLH	-0.930707	0.000789154	***
Zm00001d017279	PAL	Zm00001d027546	bHLH	-0.9303	0.000802894	***
Zm00001d044122	DFR	Zm00001d033407	bHLH	-0.929028	0.000846815	***
Zm00001d017276	PAL	Zm00001d021019	bHLH	-0.928787	0.000855329	***
Zm00001d003015	PAL	Zm00001d000236	bHLH	-0.928116	0.000879287	***
Zm00001d016471	C4H/CYP73A	Zm00001d025205	bHLH	-0.926742	0.000929668	***
Zm00001d048870	HCT	Zm00001d038612	bHLH	-0.926138	0.000952435	***
Zm00001d044122	DFR	Zm00001d002121	bHLH	-0.92572	0.000968384	***
Zm00001d017276	PAL	Zm00001d002121	bHLH	0.925328	0.00098348	***
Zm00001d051166	PAL	Zm00001d002121	bHLH	0.925522	0.000975982	***
Zm00001d001960	F3H	Zm00001d028312	bHLH	0.925619	0.000972242	***
Zm00001d018184	FLS	Zm00001d016873	bHLH	0.926286	0.000946814	***
Zm00001d051166	PAL	Zm00001d011212	bHLH	0.926837	0.000926116	***
Zm00001d032103	4CL	Zm00001d020558	bHLH	0.926914	0.000923276	***
Zm00001d016471	C4H/CYP73A	Zm00001d028312	bHLH	0.926976	0.000920952	***
Zm00001d051529	4CL	Zm00001d011212	bHLH	0.928352	0.000870813	***
Zm00001d016471	C4H/CYP73A	Zm00001d000236	bHLH	0.92851	0.000865144	***
Zm00001d003015	PAL	Zm00001d029402	bHLH	0.928639	0.000860559	***
Zm00001d048870	HCT	Zm00001d017908	bHLH	0.929307	0.00083707	***
Zm00001d017276	PAL	Zm00001d046346	bHLH	0.929525	0.000829469	***
Zm00001d001960	F3H	Zm00001d005841	bHLH	0.929932	0.000815446	***
Zm00001d044122	DFR	Zm00001d013130	bHLH	0.930103	0.000809585	***
Zm00001d010521	CYP75B1	Zm00001d016873	bHLH	0.930745	0.000787868	***
Zm00001d052673	CHS	Zm00001d043706	bHLH	0.931106	0.000775821	***
Zm00001d043174	CYP98A, C3'H	Zm00001d025205	bHLH	0.931219	0.000772084	***
Zm00001d048870	HCT	Zm00001d029402	bHLH	0.931499	0.000762853	***
Zm00001d051166	PAL	Zm00001d033407	bHLH	0.932105	0.00074313	***
Zm00001d018367	HCT	Zm00001d008853	bHLH	0.932167	0.000741136	***
Zm00001d043174	CYP98A, C3'H	Zm00001d017804	bHLH	0.933107	0.000711279	***
Zm00001d045055	BZ1	Zm00001d005841	bHLH	0.934446	0.000670089	***
Zm00001d017279	PAL	Zm00001d025205	bHLH	0.934775	0.000660221	***
Zm00001d010521	CYP75B1	Zm00001d027859	bHLH	0.934778	0.000660145	***
Zm00001d043174	CYP98A, C3'H	Zm00001d033407	bHLH	0.935441	0.000640547	***
Zm00001d052673	CHS	Zm00001d024522	bHLH	0.936745	0.000603112	***
Zm00001d037073	HCT	Zm00001d033407	bHLH	0.937463	0.000583114	***
Zm00001d018367	HCT	Zm00001d011212	bHLH	0.937896	0.000571285	***
Zm00001d018367	HCT	Zm00001d039459	bHLH	0.938348	0.000559093	***
Zm00001d017276	PAL	Zm00001d033407	bHLH	0.940034	0.000515116	***
Zm00001d012510	C4H/CYP73A	Zm00001d021988	bHLH	0.941094	0.000488687	***
Zm00001d010521	CYP75B1	Zm00001d043706	bHLH	0.941193	0.000486257	***
Zm00001d037073	HCT	Zm00001d017804	bHLH	0.94199	0.000467037	***
Zm00001d016471	C4H/CYP73A	Zm00001d027546	bHLH	0.942161	0.00046299	***
Zm00001d051166	PAL	Zm00001d017804	bHLH	0.942723	0.000449817	***
Zm00001d051166	PAL	Zm00001d011847	bHLH	0.943614	0.000429443	***
Zm00001d017279	PAL	Zm00001d033848	bHLH	0.943749	0.000426414	***
Zm00001d018367	HCT	Zm00001d017804	bHLH	0.944469	0.00041048	***
Zm00001d052673	CHS	Zm00001d030232	bHLH	0.944641	0.000406713	***
Zm00001d001960	F3H	Zm00001d000236	bHLH	0.944728	0.000404839	***
Zm00001d017279	PAL	Zm00001d008853	bHLH	0.944775	0.000403809	***
Zm00001d051166	PAL	Zm00001d016354	bHLH	0.944788	0.00040354	***
Zm00001d012510	C4H/CYP73A	Zm00001d002121	bHLH	0.944834	0.000402535	***
Zm00001d037073	HCT	Zm00001d016354	bHLH	0.94484	0.000402402	***
Zm00001d051529	4CL	Zm00001d039459	bHLH	0.945071	0.000397444	***
Zm00001d018367	HCT	Zm00001d033407	bHLH	0.945211	0.000394457	***
Zm00001d043174	CYP98A, C3'H	Zm00001d016354	bHLH	0.946116	0.000375487	***
Zm00001d010521	CYP75B1	Zm00001d038612	bHLH	0.946255	0.00037263	***
Zm00001d010521	CYP75B1	Zm00001d027546	bHLH	0.94641	0.000369462	***
Zm00001d045055	BZ1	Zm00001d016873	bHLH	0.946893	0.000359699	***
Zm00001d017279	PAL	Zm00001d039459	bHLH	0.948951	0.000319982	***
Zm00001d051529	4CL	Zm00001d016354	bHLH	0.949306	0.000313431	***
Zm00001d044122	DFR	Zm00001d027859	bHLH	0.950694	0.000288701	***
Zm00001d052673	CHS	Zm00001d027546	bHLH	0.951148	0.000280883	***
Zm00001d033286	PAL	Zm00001d021344	bHLH	0.95162	0.000272925	***
Zm00001d017276	PAL	Zm00001d017804	bHLH	0.951657	0.0002723	***
Zm00001d033286	PAL	Zm00001d027859	bHLH	0.952983	0.000250771	***
Zm00001d017279	PAL	Zm00001d011847	bHLH	0.953075	0.000249306	***
Zm00001d017279	PAL	Zm00001d033407	bHLH	0.954169	0.000232468	***
Zm00001d017279	PAL	Zm00001d016354	bHLH	0.954602	0.000226012	***
Zm00001d017276	PAL	Zm00001d016354	bHLH	0.954973	0.000220585	***
Zm00001d003015	PAL	Zm00001d016354	bHLH	0.95631	0.000201717	***
Zm00001d018367	HCT	Zm00001d033848	bHLH	0.956728	0.000196043	***
Zm00001d017276	PAL	Zm00001d011847	bHLH	0.957481	0.00018609	***
Zm00001d051166	PAL	Zm00001d039459	bHLH	0.958208	0.000176813	***
Zm00001d052673	CHS	Zm00001d021019	bHLH	0.958625	0.000171629	***
Zm00001d052673	CHS	Zm00001d038612	bHLH	0.95949	0.000161184	***
Zm00001d014914	ANS/LDOX	Zm00001d042482	bHLH	0.959491	0.00016118	***
Zm00001d012510	C4H/CYP73A	Zm00001d029402	bHLH	0.959929	0.000156063	***
Zm00001d018367	HCT	Zm00001d016354	bHLH	0.960447	0.000150139	***
Zm00001d012510	C4H/CYP73A	Zm00001d017908	bHLH	0.96048	0.000149766	***
Zm00001d001960	F3H	Zm00001d043706	bHLH	0.962141	0.000131832	***
Zm00001d017276	PAL	Zm00001d039459	bHLH	0.963064	0.000122513	***
Zm00001d033286	PAL	Zm00001d016873	bHLH	0.964286	0.000110855	***
Zm00001d014914	ANS/LDOX	Zm00001d016873	bHLH	0.964635	0.000107663	***
Zm00001d014914	ANS/LDOX	Zm00001d005841	bHLH	0.965996	9.58E-05	***
Zm00001d010521	CYP75B1	Zm00001d021019	bHLH	0.967208	8.60E-05	***
Zm00001d044122	DFR	Zm00001d028312	bHLH	0.967322	8.51E-05	***
Zm00001d016471	C4H/CYP73A	Zm00001d021344	bHLH	0.967467	8.40E-05	***
Zm00001d014914	ANS/LDOX	Zm00001d021344	bHLH	0.967811	8.14E-05	***
Zm00001d003015	PAL	Zm00001d025205	bHLH	0.968026	7.98E-05	***
Zm00001d012510	C4H/CYP73A	Zm00001d025205	bHLH	0.968064	7.95E-05	***
Zm00001d052673	CHS	Zm00001d028312	bHLH	0.968444	7.67E-05	***
Zm00001d044122	DFR	Zm00001d021019	bHLH	0.969493	6.94E-05	***
Zm00001d044122	DFR	Zm00001d038612	bHLH	0.969997	6.60E-05	***
Zm00001d037073	HCT	Zm00001d025205	bHLH	0.970298	6.41E-05	***
Zm00001d048870	HCT	Zm00001d017804	bHLH	0.970853	6.06E-05	***
Zm00001d044122	DFR	Zm00001d043706	bHLH	0.971766	5.51E-05	***
Zm00001d003015	PAL	Zm00001d033407	bHLH	0.972776	4.94E-05	***
Zm00001d051166	PAL	Zm00001d008853	bHLH	0.973051	4.79E-05	***
Zm00001d017279	PAL	Zm00001d017804	bHLH	0.973314	4.66E-05	***
Zm00001d017276	PAL	Zm00001d008853	bHLH	0.97376	4.43E-05	***
Zm00001d017276	PAL	Zm00001d033848	bHLH	0.974468	4.08E-05	***
Zm00001d001960	F3H	Zm00001d016873	bHLH	0.974914	3.87E-05	***
Zm00001d052673	CHS	Zm00001d000236	bHLH	0.975092	3.79E-05	***
Zm00001d010521	CYP75B1	Zm00001d028312	bHLH	0.975164	3.76E-05	***
Zm00001d001960	F3H	Zm00001d027859	bHLH	0.975708	3.52E-05	***
Zm00001d051166	PAL	Zm00001d033848	bHLH	0.977357	2.85E-05	***
Zm00001d003015	PAL	Zm00001d017804	bHLH	0.977728	2.72E-05	***
Zm00001d032103	4CL	Zm00001d017804	bHLH	0.979972	1.98E-05	***
Zm00001d045055	BZ1	Zm00001d021344	bHLH	0.982426	1.34E-05	***
Zm00001d032103	4CL	Zm00001d033407	bHLH	0.982769	1.26E-05	***
Zm00001d048870	HCT	Zm00001d033407	bHLH	0.984725	8.81E-06	***
Zm00001d010521	CYP75B1	Zm00001d000236	bHLH	0.986707	5.81E-06	***
Zm00001d012510	C4H/CYP73A	Zm00001d017804	bHLH	0.98745	4.90E-06	***
Zm00001d032103	4CL	Zm00001d025205	bHLH	0.987917	4.37E-06	***
Zm00001d044122	DFR	Zm00001d000236	bHLH	0.987997	4.28E-06	***
Zm00001d048870	HCT	Zm00001d025205	bHLH	0.992067	1.24E-06	***
Zm00001d012510	C4H/CYP73A	Zm00001d033407	bHLH	0.993303	7.47E-07	***

## Sheet: MYB
Gene ID	Gene Name	TF ID	TF Name	Rvalue	Pvalue	p_signif
Zm00001d012510	C4H/CYP73A	Zm00001d018097	MYB	-0.986557	6.01E-06	***
Zm00001d032103	4CL	Zm00001d018097	MYB	-0.979483	2.13E-05	***
Zm00001d017276	PAL	Zm00001d043729	MYB	-0.971942	5.41E-05	***
Zm00001d010521	CYP75B1	Zm00001d040527	MYB	-0.963618	0.000117127	***
Zm00001d052673	CHS	Zm00001d040527	MYB	-0.960802	0.000146178	***
Zm00001d051166	PAL	Zm00001d043729	MYB	-0.958865	0.000168691	***
Zm00001d016471	C4H/CYP73A	Zm00001d020457	MYB	-0.956995	0.000192481	***
Zm00001d052673	CHS	Zm00001d008198	MYB	-0.955984	0.000206213	***
Zm00001d017279	PAL	Zm00001d043729	MYB	-0.954878	0.000221972	***
Zm00001d016471	C4H/CYP73A	Zm00001d030678	MYB	-0.953631	0.000240662	***
Zm00001d010521	CYP75B1	Zm00001d020457	MYB	-0.949996	0.000300965	***
Zm00001d044122	DFR	Zm00001d040527	MYB	-0.949605	0.000308	***
Zm00001d048870	HCT	Zm00001d018097	MYB	-0.9496	0.000308076	***
Zm00001d052673	CHS	Zm00001d020457	MYB	-0.946232	0.000373111	***
Zm00001d003015	PAL	Zm00001d018097	MYB	-0.944332	0.000413477	***
Zm00001d012510	C4H/CYP73A	Zm00001d048623	MYB	-0.944289	0.000414407	***
Zm00001d032103	4CL	Zm00001d048623	MYB	-0.942682	0.000450772	***
Zm00001d012510	C4H/CYP73A	Zm00001d043729	MYB	-0.930519	0.000795479	***
Zm00001d003015	PAL	Zm00001d043729	MYB	-0.929927	0.000815614	***
Zm00001d043174	CYP98A, C3'H	Zm00001d043729	MYB	-0.928046	0.000881807	***
Zm00001d016471	C4H/CYP73A	Zm00001d051480	MYB	-0.925517	0.000976165	***
Zm00001d016471	C4H/CYP73A	Zm00001d029963	MYB	0.925385	0.000981275	***
Zm00001d033286	PAL	Zm00001d018097	MYB	0.925487	0.000977336	***
Zm00001d018184	FLS	Zm00001d048623	MYB	0.926313	0.000945779	***
Zm00001d048870	HCT	Zm00001d051480	MYB	0.927813	0.000890229	***
Zm00001d043174	CYP98A, C3'H	Zm00001d053060	MYB	0.929576	0.000827714	***
Zm00001d037849	C4H/CYP73A	Zm00001d038338	MYB	0.930948	0.000781082	***
Zm00001d051166	PAL	Zm00001d038338	MYB	0.932015	0.000746055	***
Zm00001d032103	4CL	Zm00001d051480	MYB	0.932228	0.00073917	***
Zm00001d033286	PAL	Zm00001d039492	MYB	0.932243	0.000738692	***
Zm00001d003015	PAL	Zm00001d051480	MYB	0.932395	0.000733832	***
Zm00001d010521	CYP75B1	Zm00001d039492	MYB	0.934272	0.000675357	***
Zm00001d045055	BZ1	Zm00001d018097	MYB	0.935388	0.000642071	***
Zm00001d017276	PAL	Zm00001d038338	MYB	0.935547	0.000637426	***
Zm00001d052673	CHS	Zm00001d051149	MYB	0.935585	0.000636329	***
Zm00001d014914	ANS/LDOX	Zm00001d018097	MYB	0.936263	0.000616766	***
Zm00001d001960	F3H	Zm00001d018097	MYB	0.938092	0.000565974	***
Zm00001d003015	PAL	Zm00001d020457	MYB	0.938103	0.000565665	***
Zm00001d052673	CHS	Zm00001d048623	MYB	0.938234	0.000562146	***
Zm00001d052673	CHS	Zm00001d039492	MYB	0.938629	0.000551586	***
Zm00001d044122	DFR	Zm00001d051149	MYB	0.941557	0.000477416	***
Zm00001d051166	PAL	Zm00001d053060	MYB	0.94495	0.000400046	***
Zm00001d037849	C4H/CYP73A	Zm00001d053060	MYB	0.948393	0.000330453	***
Zm00001d043174	CYP98A, C3'H	Zm00001d038338	MYB	0.949877	0.000303095	***
Zm00001d012510	C4H/CYP73A	Zm00001d040527	MYB	0.950235	0.000296733	***
Zm00001d051529	4CL	Zm00001d053060	MYB	0.950266	0.000296174	***
Zm00001d014914	ANS/LDOX	Zm00001d029963	MYB	0.95066	0.000289278	***
Zm00001d001960	F3H	Zm00001d051149	MYB	0.952324	0.000261318	***
Zm00001d044122	DFR	Zm00001d018097	MYB	0.953471	0.000243129	***
Zm00001d001960	F3H	Zm00001d039492	MYB	0.953505	0.000242599	***
Zm00001d001960	F3H	Zm00001d048623	MYB	0.953813	0.000237868	***
Zm00001d018367	HCT	Zm00001d038338	MYB	0.95464	0.000225464	***
Zm00001d018367	HCT	Zm00001d053060	MYB	0.955907	0.000207294	***
Zm00001d044122	DFR	Zm00001d048623	MYB	0.956005	0.000205921	***
Zm00001d033286	PAL	Zm00001d051149	MYB	0.957526	0.000185507	***
Zm00001d003015	PAL	Zm00001d038338	MYB	0.9578	0.000181988	***
Zm00001d017276	PAL	Zm00001d053060	MYB	0.957939	0.000180213	***
Zm00001d037073	HCT	Zm00001d038338	MYB	0.960941	0.000144643	***
Zm00001d012510	C4H/CYP73A	Zm00001d051480	MYB	0.961453	0.000139087	***
Zm00001d052673	CHS	Zm00001d018097	MYB	0.961857	0.000134797	***
Zm00001d048870	HCT	Zm00001d020457	MYB	0.962493	0.000128225	***
Zm00001d037073	HCT	Zm00001d053060	MYB	0.964221	0.000111459	***
Zm00001d044122	DFR	Zm00001d039492	MYB	0.965916	9.65E-05	***
Zm00001d032103	4CL	Zm00001d020457	MYB	0.967385	8.46E-05	***
Zm00001d017279	PAL	Zm00001d038338	MYB	0.967767	8.17E-05	***
Zm00001d010521	CYP75B1	Zm00001d048623	MYB	0.968578	7.57E-05	***
Zm00001d052673	CHS	Zm00001d029963	MYB	0.969282	7.08E-05	***
Zm00001d033286	PAL	Zm00001d029963	MYB	0.969325	7.05E-05	***
Zm00001d003015	PAL	Zm00001d053060	MYB	0.969542	6.90E-05	***
Zm00001d016471	C4H/CYP73A	Zm00001d018097	MYB	0.972986	4.83E-05	***
Zm00001d017279	PAL	Zm00001d053060	MYB	0.973969	4.32E-05	***
Zm00001d051529	4CL	Zm00001d038338	MYB	0.977614	2.76E-05	***
Zm00001d010521	CYP75B1	Zm00001d018097	MYB	0.983223	1.17E-05	***
Zm00001d010521	CYP75B1	Zm00001d029963	MYB	0.983407	1.13E-05	***
Zm00001d044122	DFR	Zm00001d029963	MYB	0.984508	9.19E-06	***
Zm00001d012510	C4H/CYP73A	Zm00001d020457	MYB	0.984872	8.56E-06	***
Zm00001d001960	F3H	Zm00001d029963	MYB	0.991246	1.67E-06	***
