# Supplementary material for: Integrated Transcriptomic and Metabolomic Analysis of Color Changes in Maize Root Systems Treated with Methyl Jasmonate
Source: Biology (Basel). 2025 Aug 25;14(9):1124. doi: 10.3390/biology14091124 (PMC12467196; doi:10.3390/biology14091124)
Supplement: Supplementary file 1 [file biology-14-01124-s001.zip › Table S8.xlsx]

## Sheet: qPCR_primers
Name	Gene name	Forward primer Sequence(5’-3’)	Reverse primer Sequence(5’-3’)
ACTIN1	Zm00001d010159	CCAAGGCCAACAGAGAGAAA	TCACCGGAATCCATCACAATAC
ACTIN2	Zm00001d012277	ACTGCCCAGCAATGTATG	TCAGGTTGTCGGTAAGGT
ACTIN11	Zm00001d011087	GACAATGGCACTGGAATG	GGGTACTTGAGCGTAAGAATA
EF-1A	Zm00001d046449	TGGGCCTACTGGTCTTACTACTGA	ACATACCCACGCTTCAGATCCT
18S rRNA	Zm00001d015449	CCATCCCTCCGTAGTTAGCTTCT	CCTGTCGGCCAAGGCTATATAC
bHLH	Zm00001d000236	CAACTGGAGCTATTCCCTCTTC	GGAGATCTTACGCGTCTTCAC
F3H	Zm00001d001960	CATACTGGACCATCCCATCAC	GAACTCCTTGTTGGCACTCT
ERF	Zm00001d002618	CGGCGAATTCCCTTACTACC	CTGACCTCGCATTCGTACTC
PAL	Zm00001d003015	ATGGAGTGCGAGAACGGACAC	TCCTGTACTCCTCCACCATCC
ANS	Zm00001d014914	GGAGCTTGTCACGGAAGG	GCTTTGTGCTGCTGTTTCTT
C4H	Zm00001d016471	CTACAACTACGGCGACTTCATC	TCCATGACCTTCCTCCTCTT
bHLH	Zm00001d017804	AGGCCATCAGCTACGTTAAG	ACGCCGACGACAAGATG
MYB	Zm00001d018097	GAACACGCACCTGAAGAAGA	AGCAATGAGTTGAGGCAGAG
ERF	Zm00001d027924	TGCAGATATGGCCAGTACTAAG	CATCAGCTCAGGCACGAT
MYB	Zm00001d029963	CTACGCAGGAGATAATCCACAC	ACCTGCATGTTACTGCCTAAA
4CL	Zm00001d032103	GCGAAACAGGTGGTGTTCTA	CAGCTTTGCTCTCAGATCCTT
bHLH	Zm00001d037336	TCAACGAGACGGGCATTTAC	CAGCCTTCTTGCCGATCTT
CYP98A	Zm00001d043174	TGGTCGAGTCCGTCTACAA	CCATCGAGAGGTGGTTCTTTAC
DFR	Zm00001d044122	ACCTCCAGCCGGTGCGCTT	GAGGCCCTTCTCCTGGCAAGT
BZ1	Zm00001d045055	GGTGCGTTGGATTCTACTACT	GCTGCGAACGATGGAAATG
CYP71C2	Zm00001d048702	GACATGTTCGAGGCAGGTATAG	ACCTCCGTCTGTAGCTTCT
HCT	Zm00001d048870	CGTTCCAGGACTTCGACTTT	AGACGACACGATGCATATGAG
CHS	Zm00001d052673	CGACTACCCGGACTACTACTT	GACTTGTCGCACATCCTCTT
bHLH	Zm00001d043706	CGCACCACCTGAGCACCAC	TCCTGCCAGAAGATGCCGTAC
MYB	Zm00001d039492	CTCCTCCTCGTCGCTCGTCT	TGTGCTCGTCCTCCGTCCAT

## Sheet: reference_results
Samples	Genes	Ct	Mean	STDEV		foldChange
R-0	ACTIN1	25.809	25.8297	0.211758
R-0	ACTIN1	25.629
R-0	ACTIN1	26.051
R-0	ACTIN2	25.199	25.3347	0.341357
R-0	ACTIN2	25.723
R-0	ACTIN2	25.082
R-0	ACTIN11	24.196	24.4623	0.423769
R-0	ACTIN11	24.951
R-0	ACTIN11	24.24
R-0	EF-1A	23.089	23.058	0.216174
R-0	EF-1A	22.828
R-0	EF-1A	23.257
R-0	18S rRNA	28.099	27.7153	0.3835
R-0	18S rRNA	27.715
R-0	18S rRNA	27.332
R-100	ACTIN1	25.118	25.2607	0.155246	0.977971	-0.0321363
R-100	ACTIN1	25.238
R-100	ACTIN1	25.426
R-100	ACTIN2	25.751	25.9143	0.149055	1.02288	0.0326374
R-100	ACTIN2	25.949
R-100	ACTIN2	26.043
R-100	ACTIN11	24.977	25.0143	0.350494	1.02257	0.032193
R-100	ACTIN11	24.684
R-100	ACTIN11	25.382
R-100	EF-1A	23.213	23.0553	0.136588	0.999884	-0.000166858
R-100	EF-1A	22.98
R-100	EF-1A	22.973
R-100	18S rRNA	27.395	27.0343	0.426897	0.975429	-0.0358916
R-100	18S rRNA	27.145
R-100	18S rRNA	26.563

## Sheet: qPCR_results
Samples	Genes	Ct		ΔCt		ΔΔCt	2-ΔΔCt	AVERAGE	SD
R-0	EF-1A	23.089	23.058
R-0	EF-1A	22.828
R-0	EF-1A	23.257
R-0	Zm00001d000236	33.036		9.978	9.90667	0.0713333	0.951758	1.00114	0.0480963
R-0	Zm00001d000236	32.986		9.928		0.0213333	0.985322
R-0	Zm00001d000236	32.872		9.814		-0.0926667	1.06634
R-0	Zm00001d001960	27.637		4.579	4.61633	-0.0373333	1.02622	1.00205	0.063304
R-0	Zm00001d001960	27.584		4.526		-0.0903333	1.06462
R-0	Zm00001d001960	27.802		4.744		0.127667	0.915311
R-0	Zm00001d002618	31.263		8.205	8.25033	-0.0453333	1.03192	1.00114	0.0471322
R-0	Zm00001d002618	31.256		8.198		-0.0523333	1.03694
R-0	Zm00001d002618	31.406		8.348		0.0976667	0.934543
R-0	Zm00001d003015	27.113		4.055	3.93967	0.115333	0.923169	1.00281	0.0757662
R-0	Zm00001d003015	26.854		3.796		-0.143667	1.10471
R-0	Zm00001d003015	27.026		3.968		0.0283333	0.980552
R-0	Zm00001d014914	28.363		5.305	5.36067	-0.0556667	1.03934	1.00247	0.0692791
R-0	Zm00001d014914	28.562		5.504		0.143333	0.905425
R-0	Zm00001d014914	28.331		5.273		-0.0876667	1.06265
R-0	Zm00001d016471	26.3145		3.2565	3.17683	0.0796667	0.946276	1.00087	0.0414597
R-0	Zm00001d016471	26.169		3.111		-0.0658333	1.04669
R-0	Zm00001d016471	26.221		3.163		-0.0138333	1.00963
R-0	Zm00001d017804	32.214		9.156	9.382	-0.226	1.16959	1.0083	0.129229
R-0	Zm00001d017804	32.669		9.611		0.229	0.853226
R-0	Zm00001d017804	32.437		9.379		-0.003	1.00208
R-0	Zm00001d018097	28.963		5.905	5.96967	-0.0646667	1.04584	1.00081	0.0400891
R-0	Zm00001d018097	29.016		5.958		-0.0116667	1.00812
R-0	Zm00001d018097	29.104		6.046		0.0763333	0.948465
R-0	Zm00001d027924	28.412		5.354	5.39433	-0.0403333	1.02835	1.00541	0.10285
R-0	Zm00001d027924	28.654		5.596		0.201667	0.869545
R-0	Zm00001d027924	28.291		5.233		-0.161333	1.11832
R-0	Zm00001d029963	28.694		5.636	5.478	0.158	0.896267	1.00299	0.076068
R-0	Zm00001d029963	28.473		5.415		-0.063	1.04464
R-0	Zm00001d029963	28.441		5.383		-0.095	1.06807
R-0	Zm00001d032103	27.006		3.948	4.13633	-0.188333	1.13945	1.0047	0.0985561
R-0	Zm00001d032103	27.336		4.278		0.141667	0.906471
R-0	Zm00001d032103	27.241		4.183		0.0466667	0.968171
R-0	Zm00001d037336	35.896		12.838	12.817	0.021	0.985549	1.00165	0.057899
R-0	Zm00001d037336	35.765		12.707		-0.11	1.07923
R-0	Zm00001d037336	35.964		12.906		0.089	0.940174
R-0	Zm00001d043174	26.875		3.817	3.704	0.113	0.924663	1.00665	0.118671
R-0	Zm00001d043174	26.53		3.472		-0.232	1.17446
R-0	Zm00001d043174	26.881		3.823		0.119	0.920826
R-0	Zm00001d044122	27.568		4.51	4.60633	-0.0963333	1.06905	1.00305	0.0768779
R-0	Zm00001d044122	27.824		4.766		0.159667	0.895232
R-0	Zm00001d044122	27.601		4.543		-0.0633333	1.04488
R-0	Zm00001d045055	30.165		7.107	7.11033	-0.00333333	1.00231	1.00208	0.0645114
R-0	Zm00001d045055	30.056		6.998		-0.112333	1.08098
R-0	Zm00001d045055	30.284		7.226		0.115667	0.922956
R-0	Zm00001d048702	31.069		8.011	8.16167	-0.150667	1.11008	1.00278	0.0759416
R-0	Zm00001d048702	31.289		8.231		0.0693333	0.953078
R-0	Zm00001d048702	31.301		8.243		0.0813333	0.945184
R-0	Zm00001d048870	30.896		7.838	7.821	0.017	0.988286	1.00138	0.052942
R-0	Zm00001d048870	30.779		7.721		-0.1	1.07177
R-0	Zm00001d048870	30.962		7.904		0.083	0.944092
R-0	Zm00001d052673	25.775		2.717	2.56	0.157	0.896888	1.00616	0.113319
R-0	Zm00001d052673	25.401		2.343		-0.217	1.16231
R-0	Zm00001d052673	25.678		2.62		0.06	0.959264
R-0	Zm00001d043706	32.869		9.811	9.752	0.059	0.959929	1.00463	0.0981331
R-0	Zm00001d043706	32.941		9.883		0.131	0.913198
R-0	Zm00001d043706	32.62		9.562		-0.19	1.14076
R-0	Zm00001d039492	30.26		7.202	7.10133	0.100667	0.932602	1.00141	0.0528001
R-0	Zm00001d039492	30.074		7.016		-0.0853333	1.06093
R-0	Zm00001d039492	30.144		7.086		-0.0153333	1.01068
R-100	EF-1A	23.213	23.0553
R-100	EF-1A	22.98
R-100	EF-1A	22.973
R-100	Zm00001d000236	27.489		4.43367		-5.473	44.4158	48.9724	3.22287
R-100	Zm00001d000236	27.28		4.22467		-5.682	51.3396
R-100	Zm00001d000236	27.285		4.22967		-5.677	51.162
R-100	Zm00001d001960	25.2		2.14467		-2.47167	5.54684	5.41339	0.272276
R-100	Zm00001d001960	25.171		2.11567		-2.50067	5.65947
R-100	Zm00001d001960	25.34		2.28467		-2.33167	5.03387
R-100	Zm00001d002618	30.121		7.06567		-1.18467	2.27311	2.26853	0.229067
R-100	Zm00001d002618	30.316		7.26067		-0.989667	1.98573
R-100	Zm00001d002618	29.957		6.90167		-1.34867	2.54677
R-100	Zm00001d003015	28.213		5.15767		1.218	0.429878	0.470749	0.0382945
R-100	Zm00001d003015	28.114		5.05867		1.119	0.460413
R-100	Zm00001d003015	27.933		4.87767		0.938	0.521956
R-100	Zm00001d014914	26.614		3.55867		-1.802	3.48703	3.50222	0.366614
R-100	Zm00001d014914	26.431		3.37567		-1.985	3.95863
R-100	Zm00001d014914	26.802		3.74667		-1.614	3.06099
R-100	Zm00001d016471	25.516		2.46067		-0.716167	1.64281	1.9137	0.204785
R-100	Zm00001d016471	25.136		2.08067		-1.09617	2.13786
R-100	Zm00001d016471	25.261		2.20567		-0.971167	1.96043
R-100	Zm00001d017804	36.349		13.2937		3.91167	0.0664463	0.0540613	0.00892467
R-100	Zm00001d017804	36.887		13.8317		4.44967	0.0457633
R-100	Zm00001d017804	36.76		13.7047		4.32267	0.0499744
R-100	Zm00001d018097	27.354		4.29867		-1.671	3.18435	3.57171	0.324229
R-100	Zm00001d018097	27.196		4.14067		-1.829	3.55291
R-100	Zm00001d018097	27.033		3.97767		-1.992	3.97788
R-100	Zm00001d027924	27.074		4.01867		-1.37567	2.59488	2.63355	0.0991246
R-100	Zm00001d027924	27.107		4.05167		-1.34267	2.5362
R-100	Zm00001d027924	26.98		3.92467		-1.46967	2.76958
R-100	Zm00001d029963	26.151		3.09567		-2.38233	5.21379	5.25496	0.197586
R-100	Zm00001d029963	26.201		3.14567		-2.33233	5.03619
R-100	Zm00001d029963	26.07		3.01467		-2.46333	5.51489
R-100	Zm00001d032103	28.461		5.40567		1.26933	0.414851	0.444411	0.0209057
R-100	Zm00001d032103	28.316		5.26067		1.12433	0.458714
R-100	Zm00001d032103	28.313		5.25767		1.12133	0.459669
R-100	Zm00001d037336	32.556		9.50067		-3.31633	9.9613	8.77008	0.955167
R-100	Zm00001d037336	32.747		9.69167		-3.12533	8.72608
R-100	Zm00001d037336	32.942		9.88667		-2.93033	7.62287
R-100	Zm00001d043174	27.431		4.37567		0.671667	0.627781	0.711745	0.0792894
R-100	Zm00001d043174	27.296		4.24067		0.536667	0.689362
R-100	Zm00001d043174	27.049		3.99367		0.289667	0.818091
R-100	Zm00001d044122	25.271		2.21567		-2.39067	5.244	5.33928	0.229444
R-100	Zm00001d044122	25.162		2.10667		-2.49967	5.65555
R-100	Zm00001d044122	25.306		2.25067		-2.35567	5.11831
R-100	Zm00001d045055	28.145		5.08967		-2.02067	4.05771	3.92084	0.211778
R-100	Zm00001d045055	28.136		5.08067		-2.02967	4.0831
R-100	Zm00001d045055	28.309		5.25367		-1.85667	3.6217
R-100	Zm00001d048702	29.766		6.71067		-1.451	2.73397	3.27742	0.518306
R-100	Zm00001d048702	29.574		6.51867		-1.643	3.12315
R-100	Zm00001d048702	29.226		6.17067		-1.991	3.97512
R-100	Zm00001d048870	32.696		9.64067		1.81967	0.283286	0.327586	0.0493774
R-100	Zm00001d048870	32.599		9.54367		1.72267	0.302988
R-100	Zm00001d048870	32.211		9.15567		1.33467	0.396484
R-100	Zm00001d052673	24.896		1.84067		-0.719333	1.64642	1.6787	0.103097
R-100	Zm00001d052673	24.963		1.90767		-0.652333	1.57171
R-100	Zm00001d052673	24.753		1.69767		-0.862333	1.81798
R-100	Zm00001d043706	31.451		8.39567		-1.35633	2.56034	2.97078	0.384784
R-100	Zm00001d043706	31.006		7.95067		-1.80133	3.48542
R-100	Zm00001d043706	31.288		8.23267		-1.51933	2.86659
R-100	Zm00001d039492	28.269		5.21367		-1.88767	3.70036	4.16835	0.333778
R-100	Zm00001d039492	28.036		4.98067		-2.12067	4.34895
R-100	Zm00001d039492	28.001		4.94567		-2.15567	4.45574

## Sheet: expression pattern
NAME	GENE	R-0	R0SD	R-100	R100SD	p value	Sig.
bHLH	Zm00001d000236	1.00114	0.0480963	48.9724	3.22287	3.01179e-05	***
F3H	Zm00001d001960	1.00205	0.063304	5.41339	0.272276	2.38662e-05	***
ERF	Zm00001d002618	1.00114	0.0471322	2.26853	0.229067	0.00155794	**
PAL	Zm00001d003015	1.00281	0.0757662	0.470749	0.0382945	0.000894885	**
ANS	Zm00001d014914	1.00247	0.0692791	3.50222	0.366614	0.000692215	**
C4H	Zm00001d016471	1.00087	0.0414597	1.9137	0.204785	0.00348608	**
bHLH	Zm00001d017804	1.0083	0.129229	0.0540613	0.00892467	0.000479535	***
MYB	Zm00001d018097	1.00081	0.0400891	3.57171	0.324229	0.000370948	***
ERF	Zm00001d027924	1.00541	0.10285	2.63355	0.0991246	8.66318e-05	***
MYB	Zm00001d029963	1.00299	0.076068	5.25496	0.197586	9.1457e-06	***
4CL	Zm00001d032103	1.0047	0.0985561	0.444411	0.0209057	0.00141254	**
bHLH	Zm00001d037336	1.00165	0.057899	8.77008	0.955167	0.000328556	***
CYP98A	Zm00001d043174	1.00665	0.118671	0.711745	0.0792894	0.0431495	*
DFR	Zm00001d044122	1.00305	0.0768779	5.33928	0.229444	1.43969e-05	***
BZ1	Zm00001d045055	1.00208	0.0645114	3.92084	0.211778	4.87093e-05	***
CYP71C2	Zm00001d048702	1.00278	0.0759416	3.27742	0.518306	0.00356545	**
HCT	Zm00001d048870	1.00138	0.052942	0.327586	0.0493774	0.000192429	***
CHS	Zm00001d052673	1.00616	0.113319	1.6787	0.103097	0.00342468	**
bHLH	Zm00001d043706	1.00463	0.0981331	2.97078	0.384784	0.00218961	**
MYB	Zm00001d039492	1.00141	0.0528001	4.16835	0.333778	0.000187294	***

## Sheet: ANOVA
Descriptives
		N	Mean	Std. Deviation	Std. Error	95% Confidence Interval for Mean		Minimum	Maximum
						Lower Bound	Upper Bound
Zm00001d000236	0	3	1.00114	0.0589057	0.0340092	0.85481	1.14747	0.951758	1.06634
	100	3	48.9724	3.9472	2.27892	39.1671	58.7778	44.4158	51.3396
	Total	6	24.9868	26.3933	10.775	-2.7113	52.6849	0.951758	51.3396
Zm00001d001960	0	3	1.00205	0.0775313	0.0447627	0.809449	1.19465	0.915311	1.06462
	100	3	5.41339	0.333469	0.192528	4.58501	6.24178	5.03387	5.65947
	Total	6	3.20772	2.42588	0.99036	0.661919	5.75352	0.915311	5.65947
Zm00001d002618	0	3	1.00114	0.0577249	0.0333275	0.857739	1.14453	0.934543	1.03694
	100	3	2.26853	0.280548	0.161975	1.57161	2.96545	1.98573	2.54677
	Total	6	1.63483	0.71743	0.292889	0.881938	2.38773	0.934543	2.54677
Zm00001d003015	0	3	1.00281	0.0927942	0.0535748	0.772297	1.23332	0.923169	1.10471
	100	3	0.470749	0.046901	0.0270783	0.35424	0.587258	0.429878	0.521956
	Total	6	0.73678	0.298749	0.121964	0.423262	1.0503	0.429878	1.10471
Zm00001d014914	0	3	1.00247	0.0848492	0.0489877	0.791694	1.21325	0.905425	1.06265
	100	3	3.50222	0.449009	0.259236	2.38682	4.61762	3.06099	3.95863
	Total	6	2.25234	1.39934	0.571277	0.783831	3.72086	0.905425	3.95863
Zm00001d016471	0	3	1.00087	0.0507775	0.0293164	0.874728	1.12701	0.946276	1.04669
	100	3	1.9137	0.25081	0.144805	1.29065	2.53674	1.64281	2.13786
	Total	6	1.45728	0.525521	0.214543	0.905782	2.00878	0.946276	2.13786
Zm00001d017804	0	3	1.0083	0.158272	0.0913786	0.615128	1.40147	0.853226	1.16959
	100	3	0.0540613	0.0109304	0.0063107	0.0269086	0.0812141	0.0457632	0.0664463
	Total	6	0.53118	0.532201	0.21727	-0.0273313	1.08969	0.0457632	1.16959
Zm00001d018097	0	3	1.00081	0.0490989	0.0283473	0.878841	1.12278	0.948465	1.04584
	100	3	3.57171	0.397098	0.229265	2.58527	4.55816	3.18435	3.97788
	Total	6	2.28626	1.4307	0.584081	0.784833	3.78769	0.948465	3.97788
Zm00001d027924	0	3	1.00541	0.125965	0.0727257	0.692492	1.31832	0.869545	1.11832
	100	3	2.63355	0.121402	0.0700917	2.33197	2.93513	2.5362	2.76958
	Total	6	1.81948	0.89861	0.366856	0.876445	2.76251	0.869545	2.76958
Zm00001d029963	0	3	1.00299	0.0931639	0.0537882	0.771557	1.23442	0.896267	1.06807
	100	3	5.25496	0.241992	0.139714	4.65382	5.8561	5.03619	5.51489
	Total	6	3.12897	2.33467	0.953124	0.678891	5.57906	0.896267	5.51489
Zm00001d032103	0	3	1.0047	0.120706	0.0696897	0.704846	1.30455	0.906471	1.13945
	100	3	0.444411	0.0256041	0.0147826	0.380807	0.508016	0.414851	0.459669
	Total	6	0.724554	0.316648	0.129271	0.392252	1.05686	0.414851	1.13945
Zm00001d037336	0	3	1.00165	0.0709115	0.0409408	0.825497	1.1778	0.940174	1.07923
	100	3	8.77008	1.16984	0.675405	5.86405	11.6761	7.62287	9.9613
	Total	6	4.88586	4.31902	1.76323	0.353328	9.4184	0.940174	9.9613
Zm00001d043174	0	3	1.00665	0.145342	0.0839131	0.645601	1.3677	0.920826	1.17446
	100	3	0.711745	0.0971093	0.0560661	0.470512	0.952978	0.627781	0.818091
	Total	6	0.859197	0.195736	0.0799089	0.653785	1.06461	0.627781	1.17446
Zm00001d044122	0	3	1.00305	0.0941558	0.0543609	0.769158	1.23695	0.895232	1.06905
	100	3	5.33928	0.28101	0.162241	4.64122	6.03735	5.11831	5.65555
	Total	6	3.17117	2.38244	0.972625	0.670956	5.67138	0.895232	5.65555
Zm00001d045055	0	3	1.00208	0.07901	0.0456164	0.80581	1.19835	0.922956	1.08098
	100	3	3.92084	0.259374	0.149749	3.27652	4.56516	3.6217	4.0831
	Total	6	2.46146	1.60784	0.656398	0.774135	4.14879	0.922956	4.0831
Zm00001d048702	0	3	1.00278	0.0930091	0.0536988	0.771734	1.23383	0.945184	1.11008
	100	3	3.27742	0.634793	0.366498	1.7005	4.85433	2.73397	3.97512
	Total	6	2.1401	1.31028	0.534919	0.765044	3.51515	0.945184	3.97512
Zm00001d048870	0	3	1.00138	0.0648405	0.0374357	0.840311	1.16246	0.944092	1.07177
	100	3	0.327586	0.0604748	0.0349151	0.177358	0.477814	0.283286	0.396484
	Total	6	0.664485	0.37329	0.152395	0.272741	1.05623	0.283286	1.07177
Zm00001d052673	0	3	1.00616	0.138787	0.0801287	0.661389	1.35092	0.896888	1.16231
	100	3	1.6787	0.126268	0.0729007	1.36504	1.99237	1.57171	1.81798
	Total	6	1.34243	0.387011	0.157997	0.936285	1.74857	0.896888	1.81798
Zm00001d043706	0	3	1.00463	0.120188	0.0693906	0.706067	1.30319	0.913198	1.14076
	100	3	2.97078	0.471263	0.272084	1.8001	4.14146	2.56034	3.48542
	Total	6	1.98771	1.11997	0.457227	0.812367	3.16304	0.913198	3.48542
Zm00001d039492	0	3	1.00141	0.0646666	0.0373353	0.840766	1.16205	0.932602	1.06093
	100	3	4.16835	0.408793	0.236017	3.15285	5.18385	3.70036	4.45574
	Total	6	2.58488	1.75425	0.716168	0.743911	4.42585	0.932602	4.45574
Test of Homogeneity of Variances
		Levene Statistic	df1	df2	Sig.
Zm00001d000236	Based on Mean	15.4692	1	4	0.0170586
	Based on Median	1.04546	1	4	0.364358
	Based on Median and with adjusted df	1.04546	1	2.00045	0.414074
	Based on trimmed mean	12.3019	1	4	0.0247298
Zm00001d001960	Based on Mean	7.06865	1	4	0.0564672
	Based on Median	0.996876	1	4	0.374573
	Based on Median and with adjusted df	0.996876	1	2.17422	0.415955
	Based on trimmed mean	6.15096	1	4	0.0682028
Zm00001d002618	Based on Mean	2.41945	1	4	0.194816
	Based on Median	2.39441	1	4	0.19668
	Based on Median and with adjusted df	2.39441	1	2.45171	0.238988
	Based on trimmed mean	2.42375	1	4	0.194499
Zm00001d003015	Based on Mean	1.60097	1	4	0.274452
	Based on Median	0.554879	1	4	0.497717
	Based on Median and with adjusted df	0.554879	1	2.92532	0.511638
	Based on trimmed mean	1.5055	1	4	0.287106
Zm00001d014914	Based on Mean	2.70493	1	4	0.175384
	Based on Median	2.51069	1	4	0.188253
	Based on Median and with adjusted df	2.51069	1	2.30085	0.237711
	Based on trimmed mean	2.69724	1	4	0.175867
Zm00001d016471	Based on Mean	4.2792	1	4	0.107398
	Based on Median	1.97021	1	4	0.233095
	Based on Median and with adjusted df	1.97021	1	2.15971	0.286934
	Based on trimmed mean	4.09818	1	4	0.112931
Zm00001d017804	Based on Mean	3.82718	1	4	0.122069
	Based on Median	3.42823	1	4	0.137742
	Based on Median and with adjusted df	3.42823	1	2.03476	0.203128
	Based on trimmed mean	3.80481	1	4	0.122874
Zm00001d018097	Based on Mean	3.45664	1	4	0.136526
	Based on Median	2.98157	1	4	0.159292
	Based on Median and with adjusted df	2.98157	1	2.06835	0.222214
	Based on trimmed mean	3.42919	1	4	0.137701
Zm00001d027924	Based on Mean	6.27235e-06	1	4	0.998122
	Based on Median	0.00554374	1	4	0.944222
	Based on Median and with adjusted df	0.00554374	1	3.95248	0.944263
	Based on trimmed mean	1.53975e-05	1	4	0.997057
Zm00001d029963	Based on Mean	2.14339	1	4	0.217033
	Based on Median	1.0726	1	4	0.358861
	Based on Median and with adjusted df	1.0726	1	3.03128	0.375805
	Based on trimmed mean	2.06254	1	4	0.224305
Zm00001d032103	Based on Mean	5.81325	1	4	0.0734697
	Based on Median	1.44754	1	4	0.295262
	Based on Median and with adjusted df	1.44754	1	2.33133	0.336814
	Based on trimmed mean	5.31723	1	4	0.0824017
Zm00001d037336	Based on Mean	3.90425	1	4	0.119358
	Based on Median	3.48828	1	4	0.135191
	Based on Median and with adjusted df	3.48828	1	2.01908	0.201564
	Based on trimmed mean	3.88052	1	4	0.120183
Zm00001d043174	Based on Mean	1.18778	1	4	0.337035
	Based on Median	0.0542715	1	4	0.827226
	Based on Median and with adjusted df	0.0542715	1	2.7776	0.831889
	Based on trimmed mean	0.979706	1	4	0.378302
Zm00001d044122	Based on Mean	4.32331	1	4	0.106112
	Based on Median	0.864329	1	4	0.405156
	Based on Median and with adjusted df	0.864329	1	2.56836	0.431387
	Based on trimmed mean	3.87769	1	4	0.120282
Zm00001d045055	Based on Mean	6.66277	1	4	0.0612476
	Based on Median	0.495059	1	4	0.520478
	Based on Median and with adjusted df	0.495059	1	2.13881	0.550405
	Based on trimmed mean	5.5255	1	4	0.0784606
Zm00001d048702	Based on Mean	5.85323	1	4	0.0728146
	Based on Median	2.03489	1	4	0.226881
	Based on Median and with adjusted df	2.03489	1	2.17172	0.280544
	Based on trimmed mean	5.49856	1	4	0.078954
Zm00001d048870	Based on Mean	0.00212964	1	4	0.965404
	Based on Median	0.016754	1	4	0.903259
	Based on Median and with adjusted df	0.016754	1	3.89519	0.903419
	Based on trimmed mean	0.00292878	1	4	0.959436
Zm00001d052673	Based on Mean	0.0631739	1	4	0.813932
	Based on Median	0.00671584	1	4	0.938623
	Based on Median and with adjusted df	0.00671584	1	3.86385	0.938755
	Based on trimmed mean	0.055977	1	4	0.824594
Zm00001d043706	Based on Mean	4.01237	1	4	0.115708
	Based on Median	1.55114	1	4	0.280941
	Based on Median and with adjusted df	1.55114	1	2.36504	0.322139
	Based on trimmed mean	3.79683	1	4	0.123163
Zm00001d039492	Based on Mean	9.60151	1	4	0.0362693
	Based on Median	1.06991	1	4	0.359399
	Based on Median and with adjusted df	1.06991	1	2.05179	0.407298
	Based on trimmed mean	8.16112	1	4	0.0460796
ANOVA
		Sum of Squares	df	Mean Square	F	Sig.
Zm00001d000236	Between Groups	3451.87	1	3451.87	443.006	3.01179e-05
	Within Groups	31.1677	4	7.79192
	Total	3483.04	5
Zm00001d001960	Between Groups	29.1899	1	29.1899	498.068	2.38662e-05
	Within Groups	0.234425	4	0.0586063
	Total	29.4244	5
Zm00001d002618	Between Groups	2.40945	1	2.40945	58.7388	0.00155794
	Within Groups	0.164079	4	0.0410197
	Total	2.57353	5
Zm00001d003015	Between Groups	0.424634	1	0.424634	78.5597	0.000894885
	Within Groups	0.0216209	4	0.00540524
	Total	0.446255	5
Zm00001d014914	Between Groups	9.3731	1	9.3731	89.7769	0.000692215
	Within Groups	0.417617	4	0.104404
	Total	9.79071	5
Zm00001d016471	Between Groups	1.24989	1	1.24989	38.174	0.00348608
	Within Groups	0.130968	4	0.032742
	Total	1.38086	5
Zm00001d017804	Between Groups	1.36585	1	1.36585	108.532	0.000479535
	Within Groups	0.0503392	4	0.0125848
	Total	1.41619	5
Zm00001d018097	Between Groups	9.91432	1	9.91432	123.853	0.000370948
	Within Groups	0.320195	4	0.0800489
	Total	10.2345	5
Zm00001d027924	Between Groups	3.97629	1	3.97629	259.84	8.66318e-05
	Within Groups	0.0612113	4	0.0153028
	Total	4.0375	5
Zm00001d029963	Between Groups	27.1189	1	27.1189	806.635	9.1457e-06
	Within Groups	0.134479	4	0.0336198
	Total	27.2534	5
Zm00001d032103	Between Groups	0.470879	1	0.470879	61.8538	0.00141254
	Within Groups	0.0304511	4	0.00761276
	Total	0.50133	5
Zm00001d037336	Between Groups	90.5227	1	90.5227	131.809	0.000328556
	Within Groups	2.74709	4	0.686772
	Total	93.2698	5
Zm00001d043174	Between Groups	0.130454	1	0.130454	8.53911	0.0431495
	Within Groups	0.0611089	4	0.0152772
	Total	0.191563	5
Zm00001d044122	Between Groups	28.2043	1	28.2043	642.234	1.43969e-05
	Within Groups	0.175664	4	0.0439159
	Total	28.38	5
Zm00001d045055	Between Groups	12.7787	1	12.7787	347.639	4.87093e-05
	Within Groups	0.147034	4	0.0367586
	Total	12.9258	5
Zm00001d048702	Between Groups	7.76094	1	7.76094	37.7099	0.00356545
	Within Groups	0.823226	4	0.205806
	Total	8.58416	5
Zm00001d048870	Between Groups	0.681005	1	0.681005	173.251	0.000192429
	Within Groups	0.015723	4	0.00393074
	Total	0.696728	5
Zm00001d052673	Between Groups	0.678478	1	0.678478	38.544	0.00342468
	Within Groups	0.0704107	4	0.0176027
	Total	0.748889	5
Zm00001d043706	Between Groups	5.79862	1	5.79862	49.03	0.00218961
	Within Groups	0.473067	4	0.118267
	Total	6.27169	5
Zm00001d039492	Between Groups	15.0443	1	15.0443	175.655	0.000187294
	Within Groups	0.342587	4	0.0856469
	Total	15.3869	5
