# Supplementary material for: Integrated Transcriptomic and Metabolomic Analysis of Color Changes in Maize Root Systems Treated with Methyl Jasmonate
Source: Biology (Basel). 2025 Aug 25;14(9):1124. doi: 10.3390/biology14091124 (PMC12467196; doi:10.3390/biology14091124)
Supplement: Supplementary file 1 [file biology-14-01124-s001.zip › Table S9.xlsx]

## Sheet: bHLH&MYB
bHLH genes	MYB genes	Rvalue	Pvalue	p_signif
Zm00001d017804	Zm00001d046569	-0.998965	2.77e-09	***
Zm00001d002121	Zm00001d039454	0.99031	2.26e-06	***
Zm00001d037336	Zm00001d018097	0.987407	4.95e-06	***
Zm00001d043706	Zm00001d039492	0.986206	6.49e-06	***
Zm00001d027546	Zm00001d027474	0.985846	7.01e-06	***
Zm00001d017804	Zm00001d010200	-0.983426	1.12e-05	***
Zm00001d017804	Zm00001d018097	-0.982657	1.29e-05	***
Zm00001d033407	Zm00001d046569	-0.98241	1.34e-05	***
Zm00001d027546	Zm00001d046569	0.980465	1.84e-05	***
Zm00001d027546	Zm00001d020457	-0.979859	2.01e-05	***
Zm00001d017908	Zm00001d040527	0.979572	2.1e-05	***
Zm00001d033407	Zm00001d018097	-0.978531	2.43e-05	***
Zm00001d029402	Zm00001d051480	0.978319	2.51e-05	***
Zm00001d029402	Zm00001d020457	0.978088	2.59e-05	***
Zm00001d037336	Zm00001d010200	0.977876	2.66e-05	***
Zm00001d027859	Zm00001d029963	0.977711	2.72e-05	***
Zm00001d000236	Zm00001d018097	0.977603	2.76e-05	***
Zm00001d016354	Zm00001d053060	0.97731	2.87e-05	***
Zm00001d037336	Zm00001d042353	0.976753	3.09e-05	***
Zm00001d052667	Zm00001d046569	-0.976467	3.2e-05	***
Zm00001d027546	Zm00001d051480	-0.976375	3.24e-05	***
Zm00001d029402	Zm00001d024547	-0.976158	3.33e-05	***
Zm00001d037336	Zm00001d048623	0.97546	3.63e-05	***
Zm00001d027546	Zm00001d018097	0.974737	3.95e-05	***
Zm00001d028312	Zm00001d048623	0.974278	4.17e-05	***
Zm00001d028312	Zm00001d018097	0.97416	4.23e-05	***
Zm00001d021019	Zm00001d046569	0.973922	4.35e-05	***
Zm00001d043706	Zm00001d029963	0.973144	4.75e-05	***
Zm00001d028312	Zm00001d046569	0.972547	5.07e-05	***
Zm00001d037336	Zm00001d029963	0.972195	5.26e-05	***
Zm00001d052667	Zm00001d010200	-0.971186	5.85e-05	***
Zm00001d025205	Zm00001d046569	-0.970039	6.57e-05	***
Zm00001d033407	Zm00001d020457	0.96993	6.64e-05	***
Zm00001d017908	Zm00001d010907	0.969339	7.04e-05	***
Zm00001d002121	Zm00001d004126	0.969241	7.11e-05	***
Zm00001d027859	Zm00001d039492	0.969051	7.24e-05	***
Zm00001d017804	Zm00001d042353	-0.968683	7.5e-05	***
Zm00001d000236	Zm00001d048623	0.968639	7.53e-05	***
Zm00001d021019	Zm00001d018097	0.96796	8.03e-05	***
Zm00001d017804	Zm00001d027474	-0.966617	9.07e-05	***
Zm00001d000236	Zm00001d046569	0.966024	9.56e-05	***
Zm00001d017908	Zm00001d020457	0.965785	9.76e-05	***
Zm00001d037336	Zm00001d046569	0.965257	0.000102129	***
Zm00001d025727	Zm00001d030678	-0.964665	0.000107392	***
Zm00001d021019	Zm00001d048623	0.964135	0.000112256	***
Zm00001d017908	Zm00001d039454	0.964051	0.00011304	***
Zm00001d000236	Zm00001d040527	-0.963945	0.000114031	***
Zm00001d033407	Zm00001d042353	-0.963633	0.000116991	***
Zm00001d017908	Zm00001d051480	0.963588	0.000117417	***
Zm00001d024522	Zm00001d010907	-0.963494	0.000118326	***
Zm00001d016873	Zm00001d029963	0.963062	0.000122535	***
Zm00001d017908	Zm00001d008198	0.962959	0.000123552	***
Zm00001d028312	Zm00001d039454	-0.962954	0.0001236	***
Zm00001d017804	Zm00001d048623	-0.962542	0.000127732	***
Zm00001d002121	Zm00001d051480	0.962169	0.000131548	***
Zm00001d017804	Zm00001d051480	0.962155	0.000131691	***
Zm00001d025727	Zm00001d021378	0.961122	0.000142665	***
Zm00001d021019	Zm00001d039454	-0.960577	0.000148687	***
Zm00001d052667	Zm00001d018097	-0.958491	0.000173279	***
Zm00001d017804	Zm00001d020457	0.958306	0.000175581	***
Zm00001d017908	Zm00001d027474	-0.958274	0.00017598	***
Zm00001d037528	Zm00001d010907	0.958062	0.000178648	***
Zm00001d025205	Zm00001d027474	-0.958009	0.000179319	***
Zm00001d000236	Zm00001d029963	0.957484	0.00018606	***
Zm00001d027859	Zm00001d051149	0.957197	0.000189805	***
Zm00001d028312	Zm00001d040527	-0.956783	0.000195309	***
Zm00001d033407	Zm00001d010200	-0.956763	0.000195574	***
Zm00001d052667	Zm00001d042353	-0.956678	0.00019672	***
Zm00001d002121	Zm00001d046569	-0.956436	0.000200001	***
Zm00001d008853	Zm00001d043729	-0.956432	0.000200047	***
Zm00001d002121	Zm00001d018097	-0.956019	0.000205732	***
Zm00001d020558	Zm00001d042353	-0.95577	0.000209207	***
Zm00001d017908	Zm00001d045575	0.955668	0.000210641	***
Zm00001d030232	Zm00001d011833	-0.955656	0.000210807	***
Zm00001d033407	Zm00001d027474	-0.95539	0.000214587	***
Zm00001d000236	Zm00001d010200	0.955324	0.00021553	***
Zm00001d021988	Zm00001d029963	-0.955212	0.000217124	***
Zm00001d017908	Zm00001d006133	0.955143	0.000218129	***
Zm00001d028312	Zm00001d042353	0.955102	0.000218715	***
Zm00001d033180	Zm00001d030678	0.954646	0.000225377	***
Zm00001d025205	Zm00001d018097	-0.954386	0.000229218	***
Zm00001d025205	Zm00001d020457	0.954179	0.000232314	***
Zm00001d021988	Zm00001d018097	-0.954054	0.000234204	***
Zm00001d020490	Zm00001d045575	0.954042	0.000234383	***
Zm00001d033407	Zm00001d048623	-0.953928	0.000236117	***
Zm00001d033180	Zm00001d006133	0.953896	0.000236595	***
Zm00001d021988	Zm00001d020457	0.953824	0.000237705	***
Zm00001d013130	Zm00001d039454	-0.953752	0.000238804	***
Zm00001d021019	Zm00001d040527	-0.953708	0.000239466	***
Zm00001d037528	Zm00001d008198	0.952869	0.000252567	***
Zm00001d027546	Zm00001d011833	-0.95274	0.00025463	***
Zm00001d000236	Zm00001d020457	-0.952376	0.000260475	***
Zm00001d052667	Zm00001d048623	-0.952321	0.000261378	***
Zm00001d000236	Zm00001d042353	0.952302	0.000261676	***
Zm00001d043706	Zm00001d051149	0.952298	0.00026175	***
Zm00001d000236	Zm00001d039454	-0.95166	0.000272256	***
Zm00001d020490	Zm00001d040527	0.951252	0.000279129	***
Zm00001d016354	Zm00001d038338	0.95121	0.000279839	***
Zm00001d027546	Zm00001d039454	-0.951059	0.000282403	***
Zm00001d020558	Zm00001d021378	-0.950793	0.000286987	***
Zm00001d027546	Zm00001d010200	0.95038	0.000294169	***
Zm00001d002121	Zm00001d040527	0.949973	0.000301378	***
Zm00001d021988	Zm00001d051149	-0.949898	0.000302718	***
Zm00001d030232	Zm00001d010907	-0.949885	0.000302953	***
Zm00001d011847	Zm00001d043729	-0.949607	0.000307963	***
Zm00001d017908	Zm00001d018097	-0.949511	0.000309699	***
Zm00001d016354	Zm00001d051529	0.949306	0.000313431	***
Zm00001d021019	Zm00001d010200	0.948676	0.000325104	***
Zm00001d028312	Zm00001d027474	0.948277	0.000332654	***
Zm00001d027546	Zm00001d042353	0.947977	0.000338395	***
Zm00001d027546	Zm00001d024547	0.947649	0.000344752	***
Zm00001d020558	Zm00001d030678	0.947547	0.000346742	***
Zm00001d027546	Zm00001d040527	-0.947512	0.000347431	***
Zm00001d024522	Zm00001d008198	-0.947493	0.000347796	***
Zm00001d021019	Zm00001d027474	0.947457	0.000348516	***
Zm00001d011847	Zm00001d046569	-0.947303	0.000351546	***
Zm00001d037336	Zm00001d020457	-0.94651	0.000367433	***
Zm00001d028312	Zm00001d010200	0.946142	0.000374947	***
Zm00001d030232	Zm00001d020457	-0.946047	0.000376923	***
Zm00001d020490	Zm00001d010907	0.945352	0.000391455	***
Zm00001d025205	Zm00001d010200	-0.945317	0.000392196	***
Zm00001d002121	Zm00001d010200	-0.94526	0.000393424	***
Zm00001d039459	Zm00001d051529	0.945071	0.000397444	***
Zm00001d011847	Zm00001d010200	-0.945031	0.00039831	***
Zm00001d017804	Zm00001d039454	0.944967	0.000399678	***
Zm00001d038612	Zm00001d045575	-0.944169	0.000417061	***
Zm00001d025205	Zm00001d042353	-0.94412	0.000418146	***
Zm00001d021019	Zm00001d020457	-0.943931	0.000422347	***
Zm00001d029402	Zm00001d030678	0.943642	0.000428814	***
Zm00001d021988	Zm00001d040527	0.942669	0.000451082	***
Zm00001d052192	Zm00001d027474	-0.942449	0.00045621	***
Zm00001d021019	Zm00001d051480	-0.942156	0.000463103	***
Zm00001d039459	Zm00001d053060	0.941836	0.00047071	***
Zm00001d033180	Zm00001d008198	0.941499	0.000478833	***
Zm00001d017908	Zm00001d011833	0.940961	0.000491952	***
Zm00001d021019	Zm00001d042353	0.940901	0.000493437	***
Zm00001d033407	Zm00001d011833	0.940772	0.000496628	***
Zm00001d029402	Zm00001d045575	0.940472	0.000504096	***
Zm00001d020558	Zm00001d018097	-0.940147	0.000512258	***
Zm00001d028312	Zm00001d020457	-0.940101	0.000513418	***
Zm00001d028312	Zm00001d029963	0.939946	0.000517358	***
Zm00001d037336	Zm00001d043729	0.939936	0.000517611	***
Zm00001d028312	Zm00001d051480	-0.93975	0.000522357	***
Zm00001d039459	Zm00001d038338	0.93971	0.000523397	***
Zm00001d017908	Zm00001d046569	-0.939463	0.000529753	***
Zm00001d021988	Zm00001d008198	0.939359	0.000532444	***
Zm00001d020490	Zm00001d008198	0.939099	0.000539227	***
Zm00001d030232	Zm00001d008198	-0.93905	0.00054051	***
Zm00001d030232	Zm00001d027474	0.939036	0.000540861	***
Zm00001d024522	Zm00001d027474	0.938792	0.000547294	***
Zm00001d030232	Zm00001d006133	-0.938511	0.000554732	***
Zm00001d011847	Zm00001d004126	0.938398	0.000557755	***
Zm00001d016257	Zm00001d020457	0.938331	0.000559546	***
Zm00001d033407	Zm00001d040527	0.93814	0.000564679	***
Zm00001d000236	Zm00001d051480	-0.93792	0.000570626	***
Zm00001d024522	Zm00001d011833	-0.937825	0.000573205	***
Zm00001d016873	Zm00001d051149	0.937536	0.000581108	***
Zm00001d038612	Zm00001d040527	-0.937419	0.000584316	***
Zm00001d046346	Zm00001d048623	-0.937194	0.000590563	***
Zm00001d025205	Zm00001d011833	0.937172	0.000591177	***
Zm00001d016257	Zm00001d027623	0.936611	0.000606876	***
Zm00001d046346	Zm00001d004126	0.936556	0.00060844	***
Zm00001d029402	Zm00001d027474	-0.93647	0.000610863	***
Zm00001d011847	Zm00001d048623	-0.936404	0.000612752	***
Zm00001d011847	Zm00001d039454	0.936207	0.000618354	***
Zm00001d030232	Zm00001d018097	0.936151	0.00061998	***
Zm00001d046346	Zm00001d043729	-0.935286	0.000645077	***
Zm00001d033180	Zm00001d040527	0.935118	0.000650034	***
Zm00001d037336	Zm00001d040527	-0.935043	0.000652245	***
Zm00001d030232	Zm00001d040527	-0.934905	0.000656362	***
Zm00001d033407	Zm00001d051480	0.934455	0.00066982	***
Zm00001d037336	Zm00001d051480	-0.93376	0.000690978	***
Zm00001d029402	Zm00001d018097	-0.933608	0.00069568	***
Zm00001d029402	Zm00001d046569	-0.933498	0.00069909	***
Zm00001d033407	Zm00001d039454	0.933478	0.000699714	***
Zm00001d017804	Zm00001d043729	-0.933329	0.000704318	***
Zm00001d016257	Zm00001d030678	0.933295	0.000705398	***
Zm00001d029402	Zm00001d011833	0.933214	0.000707915	***
Zm00001d052667	Zm00001d053060	0.933074	0.0007123	***
Zm00001d002121	Zm00001d042353	-0.932652	0.000725639	***
Zm00001d017908	Zm00001d024547	-0.931802	0.000752946	***
Zm00001d000236	Zm00001d045575	-0.931681	0.000756913	***
Zm00001d002121	Zm00001d027474	-0.930575	0.000793581	***
Zm00001d017804	Zm00001d053060	0.930457	0.00079758	***
Zm00001d021988	Zm00001d042353	-0.930165	0.000807461	***
Zm00001d021988	Zm00001d039492	-0.930023	0.000812323	***
Zm00001d021344	Zm00001d042353	0.929571	0.000827888	***
Zm00001d037528	Zm00001d006133	0.929536	0.000829095	***
Zm00001d013130	Zm00001d046569	0.929518	0.000829706	***
Zm00001d033848	Zm00001d039454	0.929465	0.000831563	***
Zm00001d052667	Zm00001d027474	-0.929386	0.000834288	***
Zm00001d016257	Zm00001d024547	-0.929312	0.000836864	***
Zm00001d016257	Zm00001d051480	0.929009	0.000847476	***
Zm00001d027546	Zm00001d010907	-0.928758	0.000856338	***
Zm00001d002121	Zm00001d043729	-0.928542	0.000864018	***
Zm00001d038612	Zm00001d020457	-0.928381	0.000869762	***
Zm00001d011212	Zm00001d051529	0.928352	0.000870813	***
Zm00001d042482	Zm00001d051149	0.92819	0.000876607	***
Zm00001d024522	Zm00001d006133	-0.928149	0.000878094	***
Zm00001d030232	Zm00001d027623	-0.927337	0.000907627	***
Zm00001d021019	Zm00001d029963	0.927028	0.000919031	***
Zm00001d029402	Zm00001d010200	-0.926939	0.000922324	***
Zm00001d038612	Zm00001d010907	-0.926808	0.000927214	***
Zm00001d027546	Zm00001d048623	0.926674	0.000932221	***
Zm00001d008853	Zm00001d004126	0.926491	0.0009391	***
Zm00001d025205	Zm00001d051480	0.926259	0.000947828	***
Zm00001d020490	Zm00001d020457	0.926146	0.000952125	***
Zm00001d029402	Zm00001d039454	0.926112	0.000953398	***
Zm00001d038612	Zm00001d018097	0.926038	0.000956239	***
Zm00001d046346	Zm00001d039454	0.925821	0.000964514	***
Zm00001d037336	Zm00001d039454	-0.925618	0.000972285	***
Zm00001d002121	Zm00001d020457	0.925577	0.000973875	***
Zm00001d029402	Zm00001d040527	0.925475	0.000977787	***
Zm00001d013130	Zm00001d045575	-0.925432	0.000979464	***
Zm00001d027859	Zm00001d048623	0.9251	0.000992352	***
